# Supplementary material for: DNA microarray-based assessment of virulence potential of Shiga toxin gene-carrying Escherichia coli O104:H7 isolated from feedlot cattle feces
Source: PLoS One. 2018 Apr 30;13(4):e0196490. doi: 10.1371/journal.pone.0196490 (PMC5927410; doi:10.1371/journal.pone.0196490)
Supplement: S1 Excel File — (XLSX) [file pone.0196490.s004.xlsx]

## Sheet: RMA-Gene-Intensities-ECID
Probe	ProbeSet.Name	2013-6-48C	2013-6-659A	2013-6-672E	2013-6-685A	2013-6-122E	2013-6-148B	O6-3637	O7-3598	O8-4061	2011C-3665	2012C-3400
1	100091_0001	9.65645	9.46698	9.53146	9.59414	9.93056	10.0516	9.54285	9.74877	9.65	9.70079	9.95174
2	100091_0067	3.71581	3.64206	3.74628	3.59118	3.49283	3.70525	3.72461	3.82307	3.64709	3.69107	3.97292
3	100091_0070_s	5.88022	5.74761	5.95065	6.03085	5.79669	6.15772	6.05636	6.37378	6.33031	5.56471	5.33909
4	100091_0075	3.23689	3.09051	3.30994	3.29304	3.32723	3.46992	3.24137	3.28983	3.01614	3.38599	2.62923
5	100091_0181	9.92445	10.055	9.93753	10.0275	9.8801	9.65457	9.90472	10.0319	9.98322	9.90574	9.98743
6	100091_0410	9.49271	9.49627	9.48382	9.7094	9.67354	9.5356	9.39982	9.3014	9.54571	9.58387	9.51715
7	100091_0509	4.06588	4.10949	4.21292	4.52445	4.36485	4.09558	4.36912	4.52848	3.8926	4.22458	4.33618
8	100091_0510	3.78108	4.00198	3.98915	3.8364	4.00198	3.96836	4.05375	4.0509	3.66185	3.97902	4.42476
9	100091_0550_x	4.24645	3.95132	3.959	4.12647	3.80824	3.82145	7.8108	7.14169	7.27353	4.21492	8.18105
10	100091_0684	9.11153	9.16687	9.00325	9.03585	9.38664	8.95797	9.49884	9.37415	9.53685	9.38439	9.37202
11	100091_0739	3.08217	3.17515	2.85597	3.17396	3.23169	3.47485	2.79735	2.88141	2.91074	3.10155	3.36249
12	100091_0844	4.39081	4.09439	4.30061	4.23456	4.45604	4.16062	4.43594	4.26738	4.38473	4.55787	4.0536
13	100091_1085	4.92588	5.09781	5.16154	5.28527	5.20435	5.12229	4.71907	5.12276	4.98339	4.74219	4.48302
14	100091_1201	9.53151	9.59337	9.6676	9.43979	9.62231	9.65337	9.29545	9.11945	9.08659	9.35214	9.44606
15	100091_1318	9.94677	9.84726	9.70696	9.62625	10.0989	9.96413	9.95079	9.89577	9.80616	9.81432	10.0102
16	100091_1603	8.88323	9.00565	9.13208	8.88729	9.20771	9.05461	9.08024	9.08514	8.95109	8.46082	9.22437
17	100091_2031_s	9.90878	10.2573	10.2021	10.3532	10.369	10.2871	7.15318	6.63082	6.81429	10.0123	6.45168
18	100091_2064	3.40672	3.48547	3.41527	3.60135	3.39685	2.88782	3.72666	3.48751	3.60062	3.97313	3.24989
19	100091_2259	9.75589	9.57899	9.77712	9.43877	9.88243	9.86528	9.72785	9.86043	9.86456	9.74791	9.87569
20	100091_2338_s	6.28208	6.32796	6.27171	5.94773	6.10797	5.54253	6.70161	6.30389	6.47974	6.38993	6.49336
21	100091_2339	10.0317	9.99632	9.98629	9.8712	10.0333	9.93292	9.92191	9.87911	9.94181	9.90431	10.0046
22	100091_2914	10.4367	10.3514	10.3465	10.2198	10.3516	10.1681	10.267	10.278	10.2992	10.099	10.2695
23	100091_3028	6.9716	7.04393	7.11849	7.16821	6.90398	6.71532	6.73086	6.47007	6.60954	8.10774	7.00622
24	100091_3206	4.22875	4.35847	4.22875	4.83518	3.82402	4.46824	4.40094	3.74944	4.22875	3.85695	4.27793
25	100091_3334	3.80751	3.91616	3.9307	3.99721	4.04607	4.08591	4.49541	4.23952	4.7194	4.00203	3.9863
26	100091_3843	4.34736	4.20612	3.85413	3.64289	4.33052	3.48517	3.84912	3.61923	3.62514	3.74404	3.47908
27	100091_3961	5.09482	5.16958	5.07191	4.9988	4.77216	4.57905	5.13887	5.24392	5.39229	4.99782	5.30629
28	100091_3968	5.05278	5.02861	5.12528	4.95837	4.8886	4.68272	5.203	5.62452	5.2996	5.13383	4.61571
29	100091_3983	5.45065	5.15512	5.27948	5.77098	5.18315	5.85478	5.70812	5.48642	5.25432	6.59865	5.61307
30	100091_3985	5.99877	6.00659	5.9228	6.28567	5.87861	5.88063	6.04488	6.27908	6.25373	10.0145	6.1653
31	100091_4040	8.18807	8.00079	8.13263	8.08442	7.97078	7.28259	7.9784	8.11696	8.17741	6.35668	8.46464
32	100091_4045	3.7111	3.8758	3.94836	3.94693	3.82492	4.27166	3.54893	3.27284	3.6859	3.71746	4.10284
33	100091_4134	5.89855	5.90585	5.88055	6.19634	6.05797	5.72105	6.37585	5.918	6.80721	5.94515	5.92927
34	100091_4162	6.0753	6.15526	6.3257	6.53372	5.88181	6.21647	6.11389	6.22829	6.01515	6.25038	6.54473
35	100091_4170_x	5.36894	5.1079	5.35098	5.49694	4.5392	6.35546	5.10583	4.75382	4.84792	6.98599	4.70965
36	100091_4187_s	4.69051	4.70265	4.72148	4.7492	4.99739	5.0212	4.44072	4.56077	4.39352	5.0163	4.6955
37	100091_4383	4.06511	4.25186	4.2567	4.32988	4.90642	4.34839	4.22058	4.18424	4.2653	4.21157	4.37186
38	100091_4407_x	9.65082	9.28589	9.39141	9.57131	9.58743	9.69201	9.65172	9.59992	9.59378	9.49245	9.58554
39	100091_4453	6.89054	7.06089	7.23351	6.85285	6.8221	6.56862	6.48718	6.58681	7.07152	6.74164	6.37462
40	100091_4556	4.1391	4.34724	4.51806	4.29454	4.2457	4.83747	4.7348	4.65517	4.61118	4.19952	4.59202
41	100091_4618	4.69296	4.47992	4.82356	4.79926	4.69296	4.11849	4.05546	4.12213	4.25163	4.65555	5.05794
42	100091_4665	6.12383	6.23866	5.92181	6.24149	6.37789	6.06237	5.9348	6.38047	6.00997	6.52456	9.66504
43	100091_4670	5.67886	5.88468	5.79788	5.96541	5.55848	5.59744	5.74543	5.96541	6.10084	6.38802	9.82394
44	100091_4676	6.80811	6.97817	6.98475	7.31907	6.47172	6.45236	6.83274	7.20977	6.92192	7.21936	9.49379
45	100091_4684	5.81995	5.91735	5.88962	6.30168	6.0267	6.34333	5.95559	6.08559	5.98306	6.18271	9.03708
46	100091_4690	5.86671	5.9889	6.07382	6.2286	5.90036	5.85195	6.05502	5.9567	6.04554	5.43285	9.11641
47	100091_4762	3.09425	3.20365	3.22622	3.47259	3.37095	3.12699	3.22683	3.15381	3.0344	2.84982	8.68004
48	100091_4783	6.18603	5.03677	4.83417	5.12277	4.80424	4.56589	5.11987	5.30112	5.16784	4.81944	5.07644
49	100091_4855	5.73234	5.71846	5.93507	6.51202	5.74559	5.95263	6.51672	6.21112	6.25839	6.10982	6.0373
50	100091_4899	9.84578	9.82915	9.75235	9.77042	9.72648	9.69626	9.60242	9.71891	9.60597	9.56502	9.59723
51	100091_4977_x	3.73469	3.88631	4.0841	3.7215	3.50239	3.61277	3.91545	4.11669	3.86862	3.66899	3.77594
52	100091_5009	5.53508	5.44429	5.40712	5.77787	5.08861	5.45031	5.55591	5.55217	5.84373	5.66709	8.36146
53	100091_5020	2.71289	2.65762	2.68397	2.70449	3.2164	3.16268	2.75163	2.70632	2.99459	3.04411	3.02671
54	100091_5025	10.2175	10.4349	10.4145	10.355	10.3467	10.1171	6.08343	5.69381	9.73596	10.6236	10.4271
55	100091_5064	5.04452	5.18791	5.24218	5.18791	4.98431	5.21378	5.27311	5.51273	5.73878	5.39444	4.77489
56	100091_5082	5.52178	5.46317	5.48015	5.55259	5.6946	6.17312	5.58825	5.89086	5.69943	4.75624	5.89685
57	100091_5091	4.84846	4.95101	4.95489	5.18432	4.41603	4.41591	4.47576	5.39743	4.74788	4.94579	9.97926
58	100091_5092	6.12986	6.28709	6.09711	6.61213	6.25948	6.28048	6.09253	6.16927	6.15723	6.48055	10.1977
59	100091_5094	5.2955	5.35667	5.5485	5.51661	5.49094	5.43419	5.38853	5.33626	5.35339	5.88895	9.41491
60	100091_5141	3.42973	3.57132	3.74737	3.91143	3.87191	3.45048	3.84655	3.60062	3.57998	3.91567	3.8007
61	100091_5157	4.10412	4.27343	4.23609	4.09408	4.23609	4.33553	4.3379	4.03571	4.20082	8.84428	4.05719
62	100091_5199	8.71598	8.92974	8.95374	9.13635	9.09291	8.86143	8.86455	9.00469	8.9726	9.17149	9.26914
63	100091_5205	9.10256	8.94393	8.90782	8.68021	8.5334	8.65001	9.01215	9.0234	9.23418	9.29145	8.25354
64	100091_5216	5.03705	5.09807	5.04978	4.82775	5.50959	4.23116	5.0484	4.62528	5.27642	4.32443	5.52118
65	100091_5221	6.92794	6.87788	6.97795	7.11502	6.71481	7.14496	6.95867	7.0745	6.96597	7.61517	6.56976
66	100091_5244	6.84388	6.8413	7.02798	6.93239	6.23618	5.75736	6.84955	7.09504	6.96691	7.3108	6.44245
67	100091_5267	9.61141	9.62696	9.5451	9.61141	9.69684	9.61141	9.48033	9.61286	9.61678	9.43446	9.5296
68	100091_5288	6.20867	5.45177	5.39783	5.18329	5.09785	5.00205	5.5605	5.40483	5.45811	5.08726	5.6345
69	100091_5297	3.12067	2.96217	3.18127	3.24933	3.50137	2.67206	3.31806	3.47418	3.85793	3.49192	3.16233
70	100091_5303	10.1126	10.0641	10.0536	9.91316	9.96318	9.85984	9.97233	9.98957	9.93698	9.81209	9.8702
71	100091_5343	4.60893	4.59119	4.55985	4.59047	4.42707	4.68593	4.90284	4.94711	5.01001	4.65695	4.50655
72	100091_5348_x	3.97883	4.03127	4.06714	4.51332	4.46115	4.1693	3.8741	3.93627	3.86591	4.00833	3.93462
73	100091_5363	4.17297	4.11577	4.09896	4.09896	4.45021	4.26312	4.12167	4.37714	4.01422	4.59189	3.77033
74	100091_5371	9.08628	9.19063	9.1193	9.24007	9.20731	9.18577	9.19581	9.35145	9.3631	9.33205	9.22392
75	100091_5410	10.2765	10.3856	10.3387	10.2242	10.2991	10.3219	10.1326	10.3152	10.2274	10.1989	10.3121
76	100091_5411	3.18826	3.14648	3.23508	2.9887	3.19868	3.43525	3.32351	3.18457	3.36147	3.31268	3.05699
77	100091_5412	4.4912	4.50064	4.4819	4.41537	4.46653	4.48915	5.10054	4.83957	4.88187	4.94678	5.17809
78	100091_5431	7.60366	7.7163	7.67188	7.61117	7.29355	6.97322	7.71259	7.52583	7.67768	8.09307	7.28832
79	100091_5445	3.37484	3.41598	3.39941	3.42655	3.4566	3.39838	3.31102	3.30925	3.4667	3.10582	3.68013
80	100091_5446	3.20335	3.14012	3.22593	3.16063	3.68253	3.2776	3.30017	3.39917	3.03471	3.09404	3.3885
81	100091_5447	2.94658	2.91858	2.92085	2.98057	3.27922	3.1419	3.38149	3.03515	3.30117	3.14442	2.96697
82	100091_5455_x	7.07923	7.7027	7.74481	6.50247	7.17339	7.38861	9.43524	5.62981	5.6862	8.09458	5.01299
83	100091_5463	3.21489	3.18898	3.22557	3.16027	3.21242	3.18424	3.42175	3.38837	3.17173	3.1598	3.37408
84	100091_5465_x	5.3379	5.42441	5.62903	5.13744	4.93536	5.36483	5.39432	5.36465	5.22464	4.96544	5.05214
85	100091_5466	3.18393	3.36015	3.40903	3.32964	3.4082	3.70403	3.50878	3.49089	3.4082	3.3007	3.48789
86	100091_5477	2.81006	2.88814	2.93552	3.08087	3.06473	2.94818	2.98538	2.88979	2.84673	2.88907	3.17727
87	100091_5484	3.90515	4.09925	4.10116	4.01549	4.14503	4.3496	4.13109	4.02477	4.26389	4.50382	4.40547
88	100091_5485	3.38012	3.39492	3.5007	3.32954	3.66918	3.5007	3.21286	3.3103	3.5007	3.3622	3.26474
89	100091_5486	3.44013	3.3838	3.43138	3.29678	3.68566	3.49296	3.88223	3.75326	3.39927	3.61575	4.38215
90	100091_5490	3.70027	3.64028	3.86657	3.56971	3.47992	4.04514	3.84036	4.12437	3.68472	3.95021	3.86643
91	100091_5492	3.64217	3.60193	3.76055	3.57313	3.27786	4.2062	3.55422	3.91767	4.22621	3.71156	3.75077
92	100091_5500	3.77685	4.01507	3.99964	3.90821	4.1147	3.70326	4.04053	3.8779	3.77399	4.12104	3.81701
93	100091_5504	3.6194	3.73896	3.58584	3.90006	4.14729	3.76496	3.88244	3.91179	3.76274	3.76748	3.51406
94	100091_5505	3.08091	3.34934	3.13483	3.41396	3.02336	3.41045	3.16265	3.3726	3.41741	3.34902	3.04573
95	100091_5507	3.59434	3.53708	3.55134	3.67882	3.67094	3.67094	3.30383	3.7336	3.62575	3.59467	3.85611
96	100091_5511	4.12128	4.14467	4.2287	4.31896	4.64268	3.80628	3.97808	4.70933	4.31515	4.05352	4.4501
97	100091_5512	2.91954	3.10043	3.08614	3.02324	3.11576	3.38566	3.01758	2.90234	3.23417	3.09725	3.21506
98	100091_5513	3.41407	3.31827	3.52302	3.72192	3.84282	3.81612	3.47026	3.40389	3.88607	3.79301	3.83629
99	100091_5522	2.82238	2.78308	2.85126	2.98704	3.12231	3.3495	2.85407	2.85271	2.94915	2.94557	2.68894
100	100091_5523	3.25423	3.21135	3.37452	3.37452	3.92344	3.9884	3.68195	3.56667	3.3876	3.24947	3.17854
101	100091_5525	2.91845	2.89213	2.93128	3.38615	3.00914	3.00858	2.9441	3.00133	2.78073	2.97273	3.6239
102	100091_5538	3.47999	3.47048	3.31643	3.36389	3.79184	3.43196	3.70115	3.38803	3.23069	3.5176	3.59266
103	100091_5545	3.47613	3.37235	3.53823	3.79977	3.40024	3.39545	3.61317	3.79949	3.36292	3.78608	3.34316
104	107702_0253_s	4.99692	5.22494	5.25367	4.98877	5.11261	4.97017	5.57331	5.03476	5.28256	5.39034	5.04237
105	107702_0267	5.44785	5.76556	5.75819	5.36312	5.58132	4.9284	5.61394	5.55665	5.44785	5.3322	5.62954
106	107702_0288	9.20897	9.48668	9.37615	9.8504	9.76072	9.92493	9.17219	9.42576	9.30631	9.48522	9.62484
107	107702_1157	4.15477	4.32596	4.25325	4.26576	4.52683	4.85548	4.2614	4.15541	4.53632	4.52995	4.5851
108	107702_1389	4.04641	4.31745	4.42596	4.1543	3.99029	4.54218	4.9812	4.6133	4.93329	4.613	4.12418
109	107702_1605	9.57332	9.49426	9.4469	9.86836	9.45633	9.34664	9.56809	9.53972	9.45371	9.4234	9.6341
110	107702_1962	8.804	9.03173	9.06193	9.35552	9.48681	9.33994	8.91848	9.11883	9.08694	9.47382	9.38774
111	107702_2113_x	8.31351	8.22193	7.98778	8.4051	7.9576	7.57544	7.87035	7.82176	7.84906	7.80272	7.75229
112	107702_2662	3.91081	3.71977	3.77371	4.02428	3.90406	4.14206	3.91081	3.91081	4.01355	3.95643	3.81386
113	107702_2808	6.29069	6.68632	6.60518	6.79167	6.5265	6.46708	6.30944	6.27135	6.35057	6.55545	6.20585
114	107702_3590	8.15694	8.22526	8.51198	8.60161	8.25509	8.2915	8.64039	8.5991	8.79253	8.41236	8.62279
115	107702_3593	6.51748	6.35587	6.70878	6.56603	6.51748	6.07998	6.61406	6.55467	6.65597	6.18322	6.87536
116	107702_3807	6.12185	3.13012	3.37397	3.20335	3.68131	3.29326	8.77236	8.88746	8.81173	3.39842	8.64829
117	107702_4124	4.29854	4.40969	4.57681	5.06287	5.33834	5.00541	4.03506	4.17909	3.8859	4.38213	3.79219
118	107702_4262	9.67841	9.81603	9.73959	10.0133	9.82754	9.71277	9.49601	9.57665	9.53925	9.85444	9.61452
119	113220_0259	10.1896	10.275	10.3524	10.4039	10.2312	10.2127	10.2949	10.4157	10.2902	10.4032	10.3783
120	113220_0261	9.41777	9.46154	9.43405	9.44067	9.39583	9.22751	9.48657	9.57555	9.65132	9.64669	9.49776
121	113220_0271	5.19214	4.9374	4.86946	5.01974	5.64838	5.26714	5.25728	5.21086	5.24073	4.97936	4.96454
122	113220_0272	4.90165	4.73734	4.77666	4.98076	4.75719	4.8128	4.91102	5.22963	5.26875	5.10035	4.29642
123	113220_0273	3.65797	3.57189	3.56679	3.71815	3.38879	4.52178	3.36794	3.28018	3.40402	3.62937	4.07919
124	113220_0275	4.90812	4.93327	4.93212	5.09538	5.08649	4.36339	5.25658	5.29223	5.22075	5.87562	3.95011
125	113220_0279	5.15292	5.37594	5.30741	5.51385	4.69831	4.37653	5.38015	5.2326	5.41435	6.02139	5.11827
126	113220_0282	3.10254	2.98535	3.01989	2.91691	3.14237	2.85658	3.29946	3.35721	3.07066	3.26793	3.38936
127	113220_0283	4.90224	5.08634	4.97952	5.23851	4.93791	4.86303	5.27796	5.00007	5.27617	4.60961	5.1763
128	113220_0284	5.91681	5.9636	5.93263	6.08113	5.54139	5.55602	5.42692	6.30362	5.85577	5.87744	5.38575
129	113220_0285	5.01629	4.97159	5.23436	5.08016	5.14016	4.97968	5.18525	5.11425	5.46408	4.67597	5.30477
130	113220_0287	3.68643	3.86371	3.7387	3.70656	4.00932	3.86538	3.7354	4.08556	3.77616	3.73512	3.28827
131	113220_0395_x	8.47666	8.78211	8.67541	9.14446	8.96136	9.18442	8.78076	9.0124	8.8831	8.83574	9.01327
132	113220_0429	2.80066	2.80206	2.8273	3.11158	3.2323	3.25385	9.22769	9.12024	9.07839	2.87766	8.86547
133	113220_0429_s	9.90469	9.84715	9.77747	9.95629	9.79788	9.61587	9.84901	9.9075	9.91836	9.8546	9.86101
134	113220_0664	9.46575	9.5993	9.57715	9.55186	9.47629	9.45098	5.69279	5.20437	5.64899	9.15415	5.64803
135	113220_0722	10.1783	10.1791	10.1006	10.1728	9.99837	10.198	9.96715	9.98479	9.91742	10.0596	9.98181
136	113220_0921	9.3514	9.44999	9.58822	8.90117	9.4183	9.17536	9.47595	9.55333	9.59435	9.29006	9.28117
137	113220_1405_x	3.99126	4.25517	4.22458	4.51219	4.45387	4.39387	4.41093	4.31101	3.93141	4.30479	4.61885
138	113220_1406	5.20472	5.1331	5.2204	5.49642	5.02414	5.22576	5.29858	5.15334	5.27816	6.08263	5.20767
139	113220_1437	4.31261	4.56711	4.65957	4.58299	4.72041	4.94704	4.64098	4.64067	4.86382	4.77594	4.71136
140	113220_1674	8.45784	8.79324	8.87793	8.1376	8.84621	8.40913	8.79617	8.81178	8.70032	8.0399	8.9692
141	113220_1765	4.74676	4.68944	4.78328	4.83272	5.02325	4.79155	4.85526	5.05264	4.80004	9.78152	5.10877
142	113220_1779	8.66409	8.36137	8.48781	8.96393	8.59843	8.94303	8.36744	8.37265	8.42224	8.86155	8.42009
143	113220_2037	9.24633	9.26197	9.28657	9.28162	9.50359	9.42977	9.26322	9.47133	9.38723	8.81959	9.40275
144	113220_2330	9.68028	9.73411	9.73316	9.54916	9.71711	9.72382	9.7263	9.77788	9.70579	9.79895	9.561
145	113220_2332	9.1129	9.17916	9.17279	9.47568	9.45556	9.06945	9.47578	9.59079	9.50588	9.50814	9.44724
146	113220_2333	9.00136	8.93196	8.94606	8.00133	9.11301	8.91697	9.32619	9.41239	9.28256	8.37457	9.05623
147	113220_2335	9.08689	9.3521	9.26094	9.31148	9.62606	9.44433	9.73015	9.67931	9.62965	9.50335	9.71859
148	113220_2336	9.00546	9.05243	9.0639	9.37172	9.17585	9.08545	9.3117	9.28765	9.42849	9.41818	9.19926
149	113220_2537	8.26187	8.28375	8.30602	8.21358	8.59157	8.35541	8.98804	8.95476	8.8179	7.41627	8.71131
150	113220_2644	6.70244	6.86981	6.72237	6.73516	6.57716	6.52254	6.97049	7.20578	6.90725	6.88821	6.67811
151	113220_2645	4.67706	4.81001	4.7387	4.71585	4.68812	4.4377	4.22329	4.7387	4.03097	4.92769	4.48806
152	113220_2658	4.8979	4.99809	4.90108	5.12715	4.58117	5.1764	4.98839	4.50786	4.95477	4.96393	4.75316
153	113220_2662	3.23105	3.21581	3.27189	3.3986	4.06798	3.99602	3.48435	3.26424	3.4967	3.47552	3.52988
154	113220_2676	3.34329	3.46461	3.47814	3.4167	3.51505	3.44676	3.47444	3.65335	3.77158	3.46789	3.17228
155	113220_2687_s	7.10017	5.21312	5.0489	5.02423	5.29257	4.90328	5.49145	5.52415	5.46223	5.05074	4.93422
156	113220_2805_s	10.5845	10.5739	10.5278	10.3081	10.3027	10.2516	10.3388	10.4073	10.3395	10.2604	10.3602
157	113220_2943	6.31123	3.75378	3.69577	3.57752	3.74344	3.59377	3.63618	3.78158	3.79898	3.75008	3.92533
158	113220_3064	6.10721	6.01259	5.78214	6.17132	6.2217	6.12889	6.22678	7.01211	6.44461	6.78296	6.52973
159	113220_3088	3.54929	3.58159	3.26165	3.48443	2.9019	3.61561	3.35098	3.59785	3.59798	3.39893	3.66814
160	113220_3088_s	4.06054	4.25861	4.11601	3.95499	3.96311	3.71945	3.97081	4.34322	4.08569	3.98217	4.43959
161	113220_3089_x	5.45506	5.41425	5.38712	5.76094	5.55431	4.94913	5.65346	5.72143	5.73375	5.83011	5.77121
162	113220_3090	5.06733	5.20201	5.1141	5.36961	4.70739	5.56258	5.64147	5.45561	5.15297	4.93122	5.70901
163	113220_3091	3.84568	3.83044	4.11432	4.03487	3.86658	3.75294	4.10878	3.78552	3.87988	3.93144	3.59825
164	113220_3110_x	9.86161	9.8762	9.84295	10.1032	9.63301	9.94526	9.7232	9.91764	9.83515	9.83603	9.81822
165	113220_3185	4.03613	4.18177	3.9517	4.06845	4.01174	3.26923	3.90698	3.78062	3.98032	3.88747	4.23605
166	113220_3315	5.05417	5.4055	5.40561	5.37504	5.14123	5.45196	5.61116	5.69065	5.70499	6.23984	5.10486
167	113220_3352	5.37866	5.32217	5.37321	5.47096	5.00135	5.47513	5.38097	5.89087	5.12889	5.29858	4.84303
168	113220_3370	4.99491	4.77913	4.67624	4.70143	4.7825	4.3477	4.95635	5.06123	4.84576	4.91397	5.1111
169	113220_3374	4.88046	5.01277	5.19801	5.05797	4.72708	4.87192	5.52462	5.37824	4.84743	5.04181	4.4306
170	113220_3583	6.60221	6.34875	6.56145	6.39468	6.74717	6.11384	6.69328	6.88889	6.61961	6.69911	6.93259
171	113220_3934	4.79734	4.80192	4.8276	4.88079	4.54073	4.54422	4.2101	4.93729	4.87543	4.56863	4.38058
172	113220_3940	6.15913	6.24852	6.2797	5.80891	5.94656	5.76222	5.90589	6.19193	5.98381	5.82624	5.88363
173	113220_3962	5.00382	5.02928	4.91769	5.23209	4.77254	4.89991	4.77724	4.54039	4.87756	4.6593	4.77471
174	113220_4023	9.2352	9.5657	9.32643	9.66947	9.1843	9.04972	9.45399	9.37134	9.49098	9.35172	9.54687
175	113220_4102	9.33591	9.29165	9.13789	9.63979	9.14512	8.85842	9.59406	9.58603	9.67256	9.85369	9.14681
176	113220_4227_x	8.98681	8.98162	9.16448	9.2358	8.88244	8.5337	9.03927	9.27109	9.12784	9.19483	9.14821
177	113220_4453	8.90408	8.99655	8.94785	9.40672	9.16562	9.03799	6.38776	6.65231	6.79726	9.02882	7.16048
178	113220_4454	9.55717	9.39007	9.5747	9.64915	9.62082	9.5658	9.38538	9.52466	9.55737	9.19151	9.59097
179	113220_4664	6.40545	6.06	6.1714	6.25281	5.84822	5.38726	6.48761	6.51613	6.11077	5.67276	6.51279
180	113220_4682	4.20014	4.21283	4.15203	4.19947	4.45641	4.4522	4.85087	4.39943	4.8049	4.62054	4.41583
181	113220_4683_s	3.22358	3.3741	3.4228	3.24333	3.45257	3.59115	3.14536	3.12578	3.42327	3.35889	3.27618
182	113220_4693_x	4.50778	4.58302	4.65926	4.40941	4.57122	4.85021	4.00976	4.62499	4.35818	4.48289	4.39171
183	113220_4694	6.37875	6.74021	6.60011	7.52754	7.35177	7.79575	5.68455	5.8005	5.54699	5.68574	5.65675
184	113220_4703_s	8.94207	8.90049	8.86978	9.1684	8.6298	8.41767	9.43366	9.51927	9.60887	2.89523	10.0591
185	113220_4823_s	8.26853	8.02778	8.23001	8.85361	8.17494	8.07874	8.38812	8.43944	8.51965	8.53537	8.32269
186	113220_4875	5.03476	4.78461	4.96104	4.72277	5.46379	5.13772	4.67669	4.81478	4.64245	5.13286	4.93437
187	113220_4879	3.04553	3.11307	3.19856	3.14049	3.20844	3.0365	3.0257	3.21133	3.06402	3.24072	3.64086
188	113220_4890	3.23116	3.23153	3.12419	3.22954	3.54452	3.58747	3.5896	3.46524	3.12827	3.23285	3.29033
189	113220_4891	4.03418	4.12624	4.19301	4.30741	4.40547	4.37511	3.81954	4.455	4.3579	4.26822	3.96541
190	113220_4892	3.62987	4.00065	4.01816	3.70101	4.04616	4.04322	3.68995	3.90394	4.22834	4.31344	4.19145
191	113220_4893	3.02648	3.01882	3.03326	3.06916	3.71637	3.00756	3.2006	3.17945	3.0713	3.12712	3.0015
192	113220_4894	4.04118	4.02686	3.96716	4.05718	4.05278	4.04514	4.05278	4.14937	4.28305	4.2999	4.2265
193	113220_4895	3.22405	3.42214	3.42059	3.48992	3.27018	3.60561	3.46215	3.56248	3.64109	3.35498	3.45115
194	113220_4900	5.32436	5.3481	5.34264	5.4115	5.75195	5.35142	5.50996	5.96541	5.82936	5.40474	5.14181
195	113220_4901	4.97892	5.07331	5.14857	5.19473	5.02752	5.14345	5.25187	5.13687	5.40509	5.13793	5.3036
196	113220_4934	4.64879	4.54278	4.61627	4.57592	4.27594	4.642	4.73308	4.6168	4.86073	4.74791	4.52515
197	113220_4954	4.95397	5.05064	5.21451	4.97845	5.21498	5.26596	4.99129	5.01451	5.16472	5.26596	5.17891
198	113220_4989_x	4.87266	4.99642	5.02626	5.05417	4.88827	5.46121	5.22822	4.83303	5.13034	4.99091	5.22822
199	113220_5019	3.45974	3.41859	3.53113	3.54607	3.47203	3.74083	3.54893	3.48354	3.50626	3.70474	3.399
200	113220_5082	6.65777	6.48887	6.57301	6.58162	6.88552	6.60134	6.75795	6.65026	6.63927	6.46368	6.61006
201	113220_5083_s	3.50974	3.57476	3.56356	3.73247	3.69229	3.59498	3.84705	3.86249	3.43811	4.1231	4.09692
202	113220_5084	2.96702	2.90892	3.01856	2.89876	2.95779	3.30673	3.27355	3.10041	3.18382	3.00124	3.016
203	113220_5089	6.7022	6.46741	6.60876	7.24016	6.62591	6.39995	7.80121	7.65632	7.5296	6.15613	8.08797
204	113220_5090	5.72652	5.83598	5.87788	5.8669	5.8204	5.57896	5.92072	6.43426	5.72318	5.6925	5.6833
205	113220_5098	5.56703	5.64176	5.81682	5.98692	5.3952	5.44189	5.23993	5.56469	5.12963	6.16752	5.20613
206	113220_5099_s	5.55505	5.73108	5.72647	5.9094	5.72151	5.86514	5.9395	5.91576	5.86514	9.15542	5.57944
207	113220_5100	8.61736	8.44334	8.28996	8.62169	8.43604	8.39804	7.92592	8.01024	7.85981	8.81805	8.10994
208	113220_5124	5.56142	5.51326	5.56419	6.0611	5.49102	6.55587	5.39118	5.45397	5.14247	5.72634	5.04114
209	113220_5135	9.69955	9.58343	9.45857	9.75096	9.28377	9.37327	8.99711	8.88271	9.17957	9.43702	9.53434
210	113220_5136	4.86407	4.6816	4.95288	5.3658	4.83377	5.20914	4.55834	4.88843	4.98178	4.85336	4.81357
211	113220_5144	3.55083	3.50694	3.88054	3.75128	3.86757	5.12078	3.7784	3.88054	3.88054	5.73078	4.49818
212	113220_5147	4.25074	4.29355	4.30662	4.06262	4.19813	3.90357	4.50658	4.36949	4.77943	4.2124	3.87755
213	113220_5149	3.40672	3.38018	3.39501	3.58195	3.53551	3.67534	3.55206	3.32252	3.75311	3.40492	4.16427
214	113220_5151	3.77408	3.65857	3.80911	3.71959	3.75062	4.05265	3.62346	3.80246	3.77126	4.35105	3.56664
215	113220_5158	3.82444	3.72262	3.47406	3.55579	4.13243	4.32421	3.98848	3.7426	3.80489	6.3308	3.82799
216	113220_5160	4.59515	4.69557	4.87246	4.74009	5.03638	5.01752	4.54859	4.70883	4.58196	4.46183	5.05572
217	113220_5161	4.17096	4.17042	4.32626	4.29688	4.29688	3.56748	4.44141	4.66032	4.32731	4.089	3.82904
218	113220_5162_x	7.70759	7.71926	7.96609	7.50682	7.78088	7.60369	7.99853	8.09241	7.95124	8.37479	7.55436
219	118196_0023_x	5.38915	5.59563	5.74512	5.54706	5.82413	5.4087	5.56893	6.14667	5.99444	5.58072	5.60003
220	118196_0336_s	8.47568	8.41841	8.49985	8.37691	8.50546	8.45119	8.46324	8.66502	8.50073	8.46932	8.16351
221	118196_0534_x	8.56321	8.57898	8.3589	8.56601	8.22383	8.16258	9.61922	9.65367	9.60145	9.69339	8.86732
222	118196_0542	7.31781	7.27923	7.36585	7.34841	7.3134	7.01002	7.20887	7.52441	7.40226	7.19591	6.9809
223	118196_0557_x	8.73311	8.93787	8.93327	9.49211	9.09609	9.72567	6.86902	6.75266	6.74839	9.00618	6.69927
224	118196_0646	3.64231	3.67077	3.78915	3.84759	3.43116	4.01767	3.72426	3.50641	3.59513	3.10811	3.77954
225	118196_0652	9.33808	9.21165	9.31434	9.22376	9.56465	9.43346	9.34943	9.19894	9.31657	9.16561	9.46122
226	118196_0655	9.00552	8.76945	8.6032	9.31023	8.97367	9.24653	9.14358	9.01	8.80146	9.03445	9.19087
227	118196_0700_x	8.7143	8.72802	8.56215	8.71932	8.22324	8.35461	8.23715	8.22019	8.52433	8.5171	8.09598
228	118196_0774	5.28444	5.12947	5.21231	4.91241	4.57528	4.50681	5.31631	4.72934	4.98305	4.87734	4.69489
229	118196_0778	2.96663	2.99222	2.90358	3.30581	2.99144	3.23509	3.22279	2.99775	3.25386	2.90132	3.82904
230	118196_0779	3.40412	3.30238	3.63865	3.51152	3.43649	3.88663	3.86426	3.62279	3.60571	3.27695	3.52934
231	118196_0780	4.04997	4.46992	4.1719	3.94245	4.48932	4.35456	4.06074	3.89834	4.46865	3.94167	3.73124
232	118196_0781	4.29004	4.59802	4.20943	4.64387	3.88408	4.00485	4.25225	4.53041	4.31448	4.17394	4.5274
233	118196_0859	3.26285	3.1962	3.37648	3.25722	3.3613	3.54793	3.26582	3.31329	3.58147	3.15679	3.35908
234	118196_0871	4.70741	4.45277	4.50631	4.48492	4.44311	4.2866	4.41515	4.70993	4.58581	4.36148	4.43783
235	118196_0872	3.16824	3.22923	3.14388	3.12331	3.37795	3.34599	3.25321	2.97851	3.52689	3.18161	3.37795
236	118196_0873	4.00617	3.99093	3.88862	4.50151	4.22204	5.506	4.00617	3.94834	3.76333	3.92549	3.79752
237	118196_0875	7.48886	7.7982	8.11816	7.68957	8.23792	7.86137	6.38328	6.56327	6.60535	7.51214	6.45245
238	118196_0876	3.97756	4.15961	4.11531	4.48854	4.05452	4.44719	4.3243	3.88198	3.77789	3.8643	4.0739
239	118196_0880	3.17341	3.19269	3.08131	3.46635	3.24297	2.91136	3.2842	3.323	2.97745	3.14609	2.98272
240	118196_0884	4.71421	4.86279	4.90093	4.7715	4.86818	4.35521	5.01809	4.74656	4.89759	5.12193	4.90908
241	118196_0885	6.28222	6.27456	6.10373	6.14228	6.2242	6.53992	6.25413	6.4903	6.3158	6.53763	6.20121
242	118196_0886	3.48796	3.65388	3.6793	3.58572	3.80441	3.2248	3.60071	4.03969	3.6154	3.78264	3.7976
243	118196_0888	7.21939	7.10725	7.27671	7.40371	7.41994	7.47709	6.08805	6.0971	6.32617	7.38109	5.52252
244	118196_1175	8.26377	8.2846	8.03312	8.1922	8.70291	8.66937	8.09396	8.10773	8.12917	7.86052	8.4689
245	118196_1178	9.70821	9.87973	10.0004	9.84858	10.1326	10.2704	9.9935	10.0954	10.0543	10.0201	10.0676
246	118196_1307	5.1144	5.0625	5.1361	4.96641	5.43575	4.53819	5.20837	5.46291	5.4004	4.93907	4.98045
247	118196_1310	2.94003	2.95115	3.2738	3.40533	2.98684	3.3726	3.32308	3.62035	3.54411	3.10711	3.42958
248	118196_1405	6.10849	5.15412	5.37921	4.48406	4.69324	5.16947	8.70822	8.89545	8.82235	5.09269	9.07242
249	118196_1416	8.40502	8.41952	8.30786	8.1648	9.03471	9.16696	8.8276	9.08811	8.79441	7.39673	9.0525
250	118196_1496	7.13346	7.00075	7.03623	7.5335	6.75647	6.82068	7.07354	6.89998	7.13312	6.94682	6.96141
251	118196_1550	8.81932	8.77255	8.79369	9.0451	8.92642	8.73203	8.85038	8.93811	9.01335	8.91231	9.18631
252	118196_1585	3.6495	3.71508	3.73392	3.73027	3.48128	3.43162	3.96648	3.81643	3.82587	3.736	3.40852
253	118196_1599	7.34138	3.72238	3.96625	4.5617	4.34454	3.85181	3.66552	4.34077	4.20591	4.52389	4.31293
254	118196_2001	3.99477	4.00566	4.20065	4.50934	3.96772	4.40893	4.4227	4.0546	3.98409	4.25111	4.08785
255	118196_2002_s	6.22826	6.23309	6.16347	6.28867	6.0347	5.75582	6.50187	6.35639	6.37107	6.20397	6.4768
256	118196_2027	3.50248	3.69413	3.53971	3.73985	4.03541	4.39904	3.39161	3.85326	3.69413	3.60164	3.44497
257	118196_2030	3.69809	3.83046	3.9304	3.94646	4.25264	3.97426	4.25722	4.06651	4.12564	4.23427	4.18167
258	118196_2032	3.5227	3.60973	3.73389	3.98507	3.49241	3.412	3.70606	3.60628	3.78615	4.33297	4.01165
259	118196_2033	2.91618	2.92058	3.07025	3.0283	3.43429	3.12581	3.04556	3.01487	3.04405	2.80583	2.98251
260	118196_2034	4.25313	4.01666	4.19072	4.28215	3.76761	4.1528	4.3379	3.96965	4.05244	3.93026	4.16641
261	118196_2036	3.10905	3.09053	3.17146	3.11191	3.0668	3.86829	3.08691	3.26527	3.43259	3.35508	2.98306
262	118196_2037_s	9.49271	9.36718	9.40166	9.323	9.21078	9.38686	9.87514	9.98068	9.32213	10.1493	8.98786
263	118196_2039	3.00897	3.1231	3.15109	3.16027	3.44424	3.3816	3.02801	3.01084	3.26103	3.08854	3.24748
264	118196_2081	6.95251	6.79165	6.96916	6.86105	6.88763	6.44228	7.02475	7.14452	7.2175	7.09348	7.23424
265	118196_2083	3.22916	3.19558	3.19449	3.50417	3.2245	4.15191	3.13838	3.63631	3.34128	3.52215	3.0967
266	118196_2084	3.07619	3.13349	3.08712	2.97725	3.1498	2.99164	3.11363	3.37747	3.06146	3.57513	3.15692
267	118196_2085	4.7417	4.81595	4.73668	4.72281	4.87396	5.67723	4.91145	4.60417	5.1014	4.88145	4.67485
268	118196_2086_s	4.69622	4.65833	4.56536	5.2569	4.83581	3.99359	4.61184	4.92001	4.3693	4.32686	4.49458
269	118196_2087	6.16124	6.16124	6.16124	6.6109	6.36897	5.58689	6.04306	6.18966	6.56088	5.39536	6.15425
270	118196_2125	4.12757	4.13935	4.17702	4.14027	3.91125	3.99678	3.96551	4.06951	3.83669	3.9137	4.11887
271	118196_2126	6.03286	6.10793	6.24153	6.59962	5.81076	5.20222	6.3606	6.31029	6.34171	6.20391	5.85282
272	118196_2127	4.52662	4.45288	4.476	4.27864	3.89331	4.42654	4.24277	4.5215	4.90066	3.89921	4.60649
273	118196_2130	7.37598	6.10638	6.18998	6.37719	6.11056	5.39369	9.32734	9.49342	9.41831	5.61725	9.5613
274	118196_2238	5.57318	5.84652	5.75537	5.64513	5.67389	5.80823	5.5095	5.85722	5.6138	5.8256	5.58714
275	118196_2729	5.11241	5.14182	5.06202	5.24028	4.98193	5.31182	5.05281	5.3157	5.0313	4.98411	5.13411
276	118196_2748	4.71488	4.90573	4.63044	4.86393	4.81095	3.65002	4.99184	4.82648	4.4394	4.80906	4.33175
277	118196_2931	9.56709	9.57949	9.67537	9.61357	9.64267	9.50511	9.55135	9.44903	9.48249	9.36204	9.48538
278	118196_2944	4.73579	5.008	4.94934	4.71671	4.54913	5.18634	4.75094	4.6744	4.63159	4.75912	4.65387
279	118196_2957	3.07899	3.01816	3.16693	3.09876	3.29214	3.48285	3.3723	3.3723	3.3723	3.98658	3.3723
280	118196_2958	3.13383	3.01217	3.15263	3.0195	3.17295	3.3206	3.12843	2.98728	3.26457	3.09158	3.34236
281	118196_2961	4.26059	4.40273	4.32406	4.32909	4.15719	4.15296	4.21214	4.19392	4.21214	4.25253	4.01469
282	118196_2962	3.99585	3.9508	3.99876	4.33715	3.7852	3.6619	3.89262	3.75729	3.81103	3.78993	4.06036
283	118196_2978_x	8.34347	8.28654	8.21037	8.10755	8.02482	8.23137	7.33102	8.02482	8.14168	7.8478	7.90499
284	118196_3377	9.25979	8.98582	9.04757	9.4371	9.25031	9.38185	8.93901	9.2158	9.0903	9.30699	9.21212
285	118196_3589	8.80654	8.68858	8.74606	9.0164	8.26045	8.36188	8.71669	8.62351	8.76688	8.51511	8.46633
286	118196_3661	7.30627	4.89834	4.73575	4.97147	4.65079	4.74848	9.79992	9.78322	9.82443	4.53491	9.58505
287	118196_3713_x	6.50443	6.30967	6.46215	6.53763	6.0666	6.22337	5.6507	5.80125	5.77302	5.5725	5.4484
288	118196_4090_x	7.24862	7.26384	7.42754	7.46451	7.37673	7.08548	6.69918	6.34536	6.20257	7.27518	7.08887
289	118196_4091	9.66042	9.74911	9.83807	9.83094	9.83807	9.50574	9.99118	9.96823	9.98001	9.92501	9.83496
290	118196_4092_x	9.1959	9.13487	9.38267	9.50506	8.97115	9.01575	9.25759	9.11878	9.42714	9.43708	9.02133
291	118196_4142_s	9.50641	9.43001	9.48709	9.47465	9.3334	9.42598	9.53042	9.64907	9.58171	9.45053	9.45709
292	118196_4143	9.04898	9.0218	9.21604	9.61904	9.67174	9.41005	9.40234	9.40777	9.51882	9.42594	9.67053
293	118196_4367	3.74625	3.72309	3.72793	3.74355	3.69705	3.30475	3.98814	3.6822	3.94834	4.24047	4.16694
294	118196_4368	5.90784	5.8494	5.75174	6.65854	6.18661	5.83313	5.41261	6.17664	5.35751	6.02931	5.94499
295	118196_4447	8.36666	8.16133	8.10185	8.29585	7.80015	8.10886	8.53776	8.52301	8.38636	8.21016	8.55039
296	118196_4451	5.6698	5.57973	5.78595	5.57466	6.08858	5.76553	5.69571	5.44283	5.56868	5.47946	5.0481
297	118196_4455	5.98387	5.92566	6.01824	6.16963	5.98387	5.79361	6.43486	6.17145	5.94568	6.143	5.6687
298	118196_4476	9.43288	9.51885	9.60423	9.34211	9.60777	9.31078	9.60777	9.6096	9.66226	9.46828	9.60777
299	127180_0036	3.84072	3.7715	3.8191	3.86026	3.72676	4.13345	4.11718	3.90395	4.2618	3.80516	4.78926
300	127180_0147	3.33644	3.3801	3.50956	3.30276	3.39601	3.43458	3.4432	3.30797	3.4452	3.80741	3.52695
301	127180_0276_x	4.32517	3.98021	4.04959	4.23687	4.2951	4.1202	4.18854	4.25361	4.16426	4.36328	4.21335
302	127180_0557	5.67126	5.76485	5.76831	5.42879	5.60482	5.63874	6.00636	6.01167	6.08717	5.60794	5.89022
303	127180_0560	3.55626	3.44982	3.51167	3.57739	3.96457	3.8115	3.3864	3.74974	3.62436	3.34445	3.5216
304	127180_0828	4.20262	4.35317	4.43105	4.40157	4.45709	4.57315	4.32674	4.26585	4.64947	4.29594	4.9441
305	127180_0882	3.58447	3.66377	3.72153	3.81951	3.75639	4.35521	3.95319	4.14294	3.89466	3.71183	4.00812
306	127180_0901	6.29132	6.35261	6.45618	6.58034	6.12935	5.77386	6.27945	6.63404	6.42533	6.30599	6.4457
307	127180_0903	2.54974	2.61	2.64009	2.7332	2.7655	2.89359	2.7655	2.75751	2.78543	2.71397	2.71572
308	127180_0904	3.36801	3.27758	3.30549	3.549	4.10212	3.15103	3.22617	3.48243	3.51644	3.85312	3.88107
309	127180_0905	3.56995	3.50819	3.67911	3.73509	3.32857	3.89382	3.67911	3.76319	3.70536	3.79915	4.15109
310	127180_0906	8.44835	8.30686	8.39608	8.5218	8.31342	8.28099	8.12306	8.25126	8.26389	7.82569	7.91192
311	127180_0909	10.343	10.5518	10.5366	8.54493	10.1946	10.4942	5.17958	5.12965	4.86144	7.76078	5.56878
312	127180_1009	7.51837	7.50442	7.68077	8.21217	7.67235	7.37049	5.09813	5.4457	5.45883	7.37761	5.41043
313	127180_1010	4.17093	4.13995	4.1753	3.45475	3.67712	3.24378	3.88244	3.59836	3.49625	3.53768	3.85221
314	127180_1144	3.49378	4.08566	3.67078	4.07097	4.26893	4.27394	4.06373	4.1648	4.05552	4.32102	4.44762
315	127180_1154	4.3326	4.20394	4.28318	4.42514	4.35298	4.94068	4.26176	4.38108	4.15866	4.35298	4.54692
316	127180_1317	3.82943	3.87326	3.84711	3.983	3.81321	4.07261	3.89963	4.03097	3.97089	3.90771	4.09034
317	127180_1318	4.7466	4.52039	4.44946	4.57923	4.87065	4.84861	4.51891	4.5179	4.60724	4.04629	4.53346
318	127180_1320	5.35482	5.60708	5.73654	5.35679	5.33696	5.87866	5.14005	5.18708	5.39313	5.53846	5.16212
319	127180_1320_s	9.9838	10.2334	10.2215	10.3609	10.2657	10.178	9.7072	7.4628	7.30192	6.99154	9.41801
320	127180_1326_x	7.51174	7.48746	7.59796	8.0592	7.03496	6.86385	7.69309	7.61447	7.94607	7.46621	8.07701
321	127180_1331	6.71491	6.84007	6.74466	6.77045	7.46415	7.36774	5.89729	6.33127	5.5221	6.88168	6.55298
322	127180_1427	8.14553	8.21135	8.22138	8.06826	8.02482	8.34916	8.27542	8.39298	8.32081	7.59292	8.54242
323	127180_1478	5.31135	5.26525	5.46882	5.22379	5.17032	5.15603	5.38939	5.5574	5.46167	5.86072	5.35799
324	127180_1484	6.84595	7.27933	7.33282	7.74588	6.98806	7.18051	7.09128	7.32842	7.20262	8.9007	7.10571
325	127180_1514	3.41605	3.14222	3.25256	3.23114	2.85631	3.29828	3.38458	3.49895	3.31561	3.06428	3.2559
326	127180_1515	3.95096	4.16144	4.02083	4.04393	3.54828	3.98431	4.16905	3.76261	3.94816	3.88731	4.00021
327	127180_1517	3.45277	3.33253	3.33539	3.15294	3.3178	3.47549	3.60253	3.78642	3.93645	3.32341	3.7832
328	127180_1517_s	4.1569	4.27321	4.14863	4.09445	4.08759	4.75304	4.21843	4.69406	4.50077	3.96565	4.72806
329	127180_1629	2.56559	2.59002	2.62898	2.80852	2.8485	2.70643	2.49327	2.82049	2.53324	2.85395	2.72158
330	127180_1662	4.10988	4.128	4.10988	4.03155	4.09209	4.38429	3.83364	3.96704	4.01716	3.55772	4.21257
331	127180_1675	7.95254	7.87399	7.97962	8.08593	8.09204	7.92912	8.11052	8.09069	8.1818	7.91011	8.12404
332	127180_1808	4.60905	4.79649	4.77311	4.5953	4.64989	4.40737	5.42886	5.04094	4.78226	4.48361	5.68002
333	127180_1809_s	2.7569	2.75349	2.73503	2.7105	2.91526	3.78028	2.88695	3.28435	2.90249	2.87379	3.10273
334	127180_1967	9.65839	9.62722	9.66714	9.7001	9.7001	9.7001	9.39542	9.7491	9.64755	9.73261	9.70456
335	127180_2061	7.34005	7.17654	7.40149	7.62177	7.05277	7.19823	7.09624	7.05949	7.09187	7.48158	7.1866
336	127180_2068	4.82353	5.12574	5.29478	4.80329	5.06755	4.64708	5.29022	5.28665	5.15105	5.09236	5.73912
337	127180_2077	3.66088	3.48853	3.80048	3.89151	3.58761	3.78766	3.66217	3.7629	3.58165	4.44087	3.6083
338	127180_2097	4.92842	4.96235	5.22294	5.21943	5.06074	5.2169	5.29858	5.64974	5.42552	5.13907	5.0011
339	127180_2098	5.85177	5.61695	5.84824	5.93221	5.63576	5.46923	6.03651	6.13106	6.16697	6.28572	6.07015
340	127180_2109	3.06857	3.04628	2.86707	3.13779	2.99144	3.60621	3.25424	3.16431	3.35915	3.26901	3.46547
341	127180_2115	6.85224	5.15352	5.37366	5.22249	5.36655	5.4834	5.61967	5.61749	5.63078	9.50861	5.07838
342	127180_2118	4.06004	4.13671	4.09269	4.07519	3.99998	5.1768	3.97267	3.97072	4.20809	4.25123	3.99095
343	127180_2152	5.87905	3.96008	3.875	4.03915	3.63139	4.30662	4.18036	4.16888	4.20833	3.83252	4.08785
344	127180_2153	6.7165	4.0708	4.339	4.61885	4.66386	4.07941	4.14365	4.26199	4.58353	4.34861	4.53442
345	127180_2154	6.57772	3.47525	3.41132	3.49682	3.85933	3.27066	3.43275	3.29927	3.41352	3.46559	3.4765
346	127180_2214	3.97361	4.05052	4.03962	4.08597	4.07056	4.9544	4.15904	4.06981	3.60084	4.4649	3.71815
347	127180_2215	3.96151	3.76111	3.91944	3.76089	3.79116	3.57073	4.34213	4.32078	4.06353	3.95972	4.23837
348	127180_2216	3.65212	3.72878	3.59288	3.90842	3.72123	4.00225	3.76324	3.87438	3.53053	3.60097	3.93177
349	127180_2220	3.202	3.23774	3.20537	2.99017	3.28808	3.4628	3.26745	3.10857	3.00764	3.19379	3.47774
350	127180_2289	4.38324	4.28428	4.46744	4.37237	3.8907	4.57445	4.49186	4.33146	4.73207	4.45966	4.09692
351	127180_2290	3.78852	3.69447	3.73416	3.69906	3.99862	3.47935	3.56045	4.22225	3.74139	3.8022	3.90109
352	127180_2310	5.83394	5.70302	5.85599	5.81212	5.83444	5.8072	5.83926	5.85617	6.03006	5.66638	6.74893
353	127180_2412	6.05191	6.2262	6.32487	6.36238	5.81549	5.60691	5.94854	5.88702	5.83977	5.79799	6.37037
354	127180_2557	4.40309	4.40309	4.37861	4.38364	4.55602	4.22775	4.38353	5.05355	4.12916	4.23899	4.26329
355	127180_2562	6.77824	6.55365	6.6433	6.71813	6.51738	6.02756	6.58947	6.44448	6.53105	6.70375	6.46452
356	127180_2573_s	3.69624	3.71275	3.6153	3.71842	3.4986	3.95348	3.81515	3.89589	3.86432	3.85683	3.97622
357	127180_2579	3.39528	3.45034	3.4641	3.63101	3.80525	3.4274	3.70418	3.22573	3.32275	3.58957	3.62906
358	127180_2580	5.8765	5.83911	5.8264	6.06902	6.10723	6.01773	6.2558	6.36383	6.28579	5.39432	6.52219
359	127180_2581	5.21749	4.94354	5.22349	4.69503	5.21648	5.10649	5.28836	5.4439	5.26568	5.31775	4.80088
360	127180_2582	4.8754	4.76113	5.09733	4.99229	4.67181	4.76119	4.75055	4.62602	4.97801	5.50606	4.48205
361	127180_2605_s	4.80413	4.81069	4.70577	4.81069	4.58461	4.72455	4.51685	4.44007	4.65702	4.50755	4.73736
362	127180_2618	4.4246	4.63366	4.7205	4.42029	4.7945	4.67772	4.62527	5.02567	4.48971	4.39646	4.17738
363	127180_2619	5.31094	5.57334	5.39542	5.37829	5.1738	5.12403	5.42831	5.44429	4.97432	4.8971	5.33346
364	127180_2620	4.98995	5.26962	5.12461	4.41738	4.78898	5.05629	5.62882	5.33721	5.62799	4.58037	4.92074
365	127180_2743	4.85251	5.00678	5.24384	5.02813	4.86818	5.19256	5.46348	5.59448	5.53815	5.34916	5.66532
366	127180_2746	4.22668	4.4303	4.4039	4.31841	4.14758	3.97582	4.52288	4.73304	4.42706	4.23988	4.08496
367	127180_2750	4.09278	4.03827	4.17746	4.24652	3.75668	4.39904	3.74678	4.0322	4.83036	3.98631	4.8082
368	127180_2754	5.73055	5.76762	5.59154	6.00558	6.02984	5.71981	5.79854	5.92343	5.63772	6.11696	5.60458
369	127180_2755	6.56026	6.76465	6.83537	7.14107	6.68831	6.70736	6.74376	6.49572	6.56756	6.59844	6.47441
370	127180_2769	5.37075	5.33758	5.50363	5.41665	5.60621	5.43645	5.84461	5.79845	6.67865	5.61384	6.07072
371	127180_2769_s	4.71843	4.8734	4.74174	4.64838	4.71378	4.67974	4.93321	5.20797	5.24643	6.11756	4.81319
372	127180_2772_s	4.51857	4.47992	4.45366	4.27425	4.56754	4.83233	4.39477	4.65517	4.716	4.48228	4.93752
373	127180_2774	3.55147	3.44009	3.7577	4.04309	4.14009	4.66852	3.65944	4.01168	3.96384	4.18127	3.72906
374	127180_2794	5.37174	5.3787	5.48764	5.95837	5.50214	5.41853	5.93183	5.54484	5.65477	5.73265	5.57844
375	127180_2863	5.2036	5.2301	5.30461	5.40034	5.4442	5.3085	5.06772	5.3192	5.54063	5.04645	5.1361
376	127180_2907	5.49266	5.19847	5.37014	5.17788	5.18896	5.23632	5.2941	5.7958	5.40499	5.14434	5.66071
377	127180_2908	4.91063	4.84128	4.93708	4.69613	5.15523	5.2924	5.36431	4.83684	4.7337	4.74433	4.83166
378	127180_2911	3.06592	3.03007	3.05376	2.98566	2.69325	3.20105	3.21823	2.95429	2.83004	3.23319	2.90041
379	127180_2913	3.56811	3.62362	3.49057	3.75273	3.79541	5.50878	3.6464	3.60859	3.76847	3.91472	4.07707
380	127180_2915	3.66319	3.70044	3.69991	3.72098	3.93488	3.36211	3.95633	3.34909	3.69616	8.27248	3.00615
381	127180_2939	5.30373	5.42925	5.60121	5.54845	5.95592	5.81434	5.60343	5.71703	5.56586	5.2659	5.3106
382	127180_2942	5.31788	4.93266	4.85108	4.75939	4.56048	4.87367	5.07916	5.031	5.1178	5.86622	5.14662
383	127180_2958	3.53124	3.62493	3.57494	3.63883	3.55649	4.23635	3.42902	3.474	3.75707	3.25275	3.8321
384	127180_2961	4.29356	4.44023	4.40539	4.10876	3.87569	4.66366	4.35761	4.61515	4.41393	4.08131	5.09908
385	127180_3135	4.75387	4.73416	4.61892	4.61951	4.54624	4.44284	4.90881	4.57284	4.74935	4.86735	4.57641
386	127180_3136	3.49539	3.52022	3.3855	3.7176	3.51812	4.23154	3.59733	3.49471	3.54945	3.49539	3.86354
387	127180_3139	5.78941	5.91039	5.61436	5.60237	4.96367	5.03493	5.6646	5.82898	5.60571	5.50099	5.49774
388	127180_3143	5.04487	5.12401	5.1793	5.32686	5.01183	5.07042	5.26074	5.18551	5.0221	5.21673	5.18077
389	127180_3144	3.0112	3.0386	3.05255	3.12418	3.12644	3.47939	3.36827	3.26589	2.97869	3.19686	2.98073
390	127180_3300	3.91683	3.58479	3.7632	3.87544	3.96406	4.17868	4.1481	4.2864	3.98628	4.14288	3.85054
391	127180_3307	2.92298	2.95982	3.05863	3.10943	3.09436	3.25831	3.40589	3.05108	3.00463	2.82306	3.52964
392	127180_3314	5.8606	5.78656	5.95995	5.82265	5.35629	5.0948	5.82003	5.99283	6.3283	6.14272	5.36257
393	127180_3323_s	3.62376	3.46485	3.30896	3.48607	3.5796	3.9592	3.58123	3.47532	3.34207	3.859	4.30377
394	127180_3326	3.98353	4.07955	4.17233	4.20947	4.34516	3.79672	3.80563	4.12533	4.11308	4.31959	4.04558
395	127180_3330	6.11447	6.10968	6.39815	5.83242	6.55096	6.69439	6.58825	6.85336	6.86929	6.46487	6.36158
396	127180_3334	4.84397	5.00491	4.76243	5.05268	4.68331	4.99295	4.83686	5.27586	4.72084	5.00634	4.85435
397	127180_3338	4.58184	4.61762	4.61611	4.04247	4.9447	4.69983	4.4285	4.97651	4.80324	4.61611	4.75039
398	127180_3351	6.78657	7.04665	6.86756	7.28274	6.60933	7.30798	6.09762	6.50713	6.53295	6.56363	6.20543
399	127180_3352	3.74407	3.87174	3.93677	4.10143	3.80107	3.39796	4.34469	4.11959	4.18826	3.7632	4.30115
400	127180_3362	2.89387	2.89782	2.91207	2.86935	3.48028	3.79906	2.93618	2.92427	3.17067	3.0919	3.09362
401	127180_3363	2.86913	2.84976	2.94004	2.88797	3.14154	2.93234	3.4192	3.17001	2.96807	2.97559	3.06139
402	127180_3365	3.24943	3.38684	3.32277	3.29131	3.30379	3.71322	3.64906	3.48358	3.44862	3.94002	3.37327
403	127180_3489	4.24651	4.25262	4.1732	4.02139	4.32237	3.84566	4.08873	4.10485	3.85316	3.46105	3.61243
404	127180_3862	5.90199	6.00717	5.86079	6.10188	5.65962	5.1098	6.03863	6.12142	5.51429	5.31866	5.97372
405	127180_3868	3.12774	3.14101	3.19817	3.36984	3.2291	3.22682	3.50338	3.10755	3.1341	3.07285	3.12906
406	127180_3887	4.56203	4.86699	4.69992	5.32649	4.35702	4.60367	4.71603	4.78922	4.67875	4.90443	4.67039
407	127180_3888	3.44707	3.58553	3.64607	3.41848	3.70391	3.40998	3.79643	3.78046	4.05237	3.79084	3.75918
408	127180_3889	3.96447	3.84085	3.75737	3.87236	4.05038	3.84999	4.05575	4.42444	4.1045	3.56379	4.05371
409	127180_3890	4.707	4.72318	4.64845	4.63195	4.26996	4.62075	4.70407	5.36077	5.14237	4.99692	4.33237
410	127180_3892	4.65828	4.78234	4.93953	5.02108	4.99222	4.70833	5.15599	4.73763	5.25252	4.74732	5.27299
411	127180_4052	5.18286	5.16696	5.18712	4.96763	5.23438	5.36624	5.22007	5.4434	5.18712	5.04226	5.34549
412	127180_4254	3.54368	3.57679	3.67965	3.60016	3.7473	3.74929	4.10718	3.64832	3.87116	3.60306	3.63394
413	127180_4588	4.17078	4.00545	3.94817	4.43994	4.24124	3.79638	4.03619	4.2677	4.04221	4.1719	4.08313
414	127180_4639	5.78395	5.81823	5.75588	5.91284	5.43289	6.15543	5.90516	5.88159	5.99317	5.77721	5.51517
415	127180_4640	4.62286	4.70909	4.74866	4.46447	4.72198	4.44413	4.36659	4.56064	4.17719	4.10318	3.99214
416	127180_4650	4.448	4.6106	4.52149	4.94078	4.70061	4.54385	4.76631	4.65509	4.42736	5.16048	4.14454
417	127180_4655	5.07058	5.14974	4.97698	4.84098	4.95251	4.99107	4.90463	4.82699	5.38499	5.2967	4.97634
418	127180_4657_s	8.10015	8.2279	8.36737	7.64135	8.10528	4.39904	4.51733	4.67163	4.33058	8.0521	4.32234
419	127180_4660	2.48743	2.50463	2.49964	2.58973	2.78911	2.87695	2.60965	2.67059	2.57392	2.49883	2.82027
420	127180_4660_s	2.66127	2.66582	2.68483	2.77655	3.50241	3.58707	2.96615	2.83272	2.88011	3.32593	2.97269
421	127180_4661	3.6239	3.42863	3.36523	3.4444	3.73644	3.68706	3.62945	3.66152	3.75189	3.43557	3.55343
422	127180_4666	5.48131	5.88984	5.71525	5.54848	5.84344	5.67084	5.77131	5.87364	5.56022	5.92	5.43443
423	127180_4684	2.82718	2.75797	2.79982	3.00882	3.36569	3.21366	3.20483	2.97195	3.01625	3.12145	3.61092
424	127180_4687_s	4.1162	4.15878	4.2353	4.21084	4.36912	4.33592	4.31812	4.25137	4.32057	3.567	4.36941
425	127180_4690	3.50144	3.64344	3.58947	3.68051	3.86318	4.34704	3.57272	4.06072	3.73162	3.76607	4.05333
426	127180_4698	4.423	4.39086	4.51579	4.46669	4.42915	4.852	4.35515	4.39381	4.40621	4.04764	4.64188
427	127180_4738	3.3357	3.37382	3.48157	3.88969	4.02169	4.08708	3.3057	3.31051	3.00333	3.62837	3.34393
428	127180_4908	3.77233	3.8304	3.83082	3.92921	4.03994	4.07055	4.10027	3.71063	3.40002	3.85523	3.89662
429	127180_4985	3.89099	3.78699	3.7218	3.79305	3.81612	3.76329	3.95776	4.1772	4.17834	3.9126	4.32272
430	127180_5075	5.34305	5.14844	5.27866	4.77999	5.45038	4.75836	5.16188	4.96974	4.97096	8.44103	5.21115
431	127180_5084	5.53972	5.76702	5.51635	5.77994	5.48213	5.64668	5.95845	5.30938	5.45093	5.71117	5.42176
432	127180_5085	4.23283	4.35171	4.3228	4.41683	4.24007	4.4246	4.38141	4.505	4.59113	5.31896	4.64031
433	127180_5102	4.54382	4.65012	4.48666	4.58081	3.98144	4.24838	4.48929	4.53603	4.85316	8.22279	5.04608
434	127180_5106	5.32361	5.21425	4.94405	5.10562	4.99451	5.10202	5.22733	5.27594	5.23375	9.74475	5.39459
435	127180_5115	3.10517	3.31664	3.08959	3.09295	3.21929	3.32275	3.32952	3.07578	3.22783	3.72291	3.06162
436	127180_5121	6.69855	6.88139	6.77575	6.81063	6.74337	6.70813	6.96334	6.95884	6.93095	7.72729	6.90996
437	127180_5153	4.8099	5.21278	4.8831	4.81273	4.97745	4.57951	4.63488	4.88195	5.06937	4.6973	4.2873
438	127180_5154	4.94135	5.11004	5.20779	5.02366	5.15369	5.03195	5.09181	5.11879	5.14682	5.34146	5.09629
439	127180_5157	3.41621	3.64315	3.58802	3.62601	3.92064	3.99786	3.90524	3.48027	3.39452	4.13825	3.57534
440	127180_5158	3.61213	3.64246	3.6537	3.55805	3.50631	3.45369	4.24084	3.97726	3.82359	3.55208	3.84633
441	127180_5165	4.52707	4.76715	4.31003	4.47805	4.50039	4.36025	4.26454	4.75126	4.33712	4.29776	4.02525
442	127180_5166	3.63803	3.97549	3.61028	3.59995	4.10855	3.75848	3.79973	3.5941	3.58942	3.64142	3.98797
443	127180_5196	5.02404	4.94542	4.94542	4.99691	4.80776	4.94542	4.82649	4.98595	5.06098	5.35738	4.53327
444	127180_5200	2.93865	3.07394	2.87394	3.12468	3.134	3.39305	3.21112	3.15431	3.21759	3.31683	2.72725
445	127180_5211	6.10798	4.60623	4.65704	4.87957	4.05952	3.93193	4.90708	4.79592	5.01471	4.72612	4.73251
446	127180_5220	5.68177	3.21785	3.31795	3.54999	2.99726	3.10243	3.58528	3.04503	3.40157	3.2871	3.53159
447	127180_5229	5.03758	3.78124	3.90092	3.7377	3.59329	4.09406	3.54806	3.94571	3.90829	3.75684	3.52516
448	127180_5239	7.22454	5.09164	4.91118	5.3504	5.40325	4.8449	5.12978	5.1221	5.40566	5.20493	5.27983
449	127180_5243	5.91577	3.54955	3.73241	4.06371	3.1686	3.28081	3.86339	3.44553	3.5265	3.9124	3.38218
450	127180_5244	3.2589	3.15271	3.24927	2.98301	3.20159	3.07965	3.30968	3.28531	3.12807	3.13555	3.32715
451	127180_5252	7.94797	6.87597	6.95692	7.04529	6.80662	6.19204	7.14209	7.40728	7.35748	6.98136	7.0333
452	127180_5257	6.55611	4.94207	5.17885	4.83807	5.18775	5.08145	5.08651	5.26229	4.77907	5.49832	4.44356
453	127180_5280	5.39618	5.42131	5.35521	5.58691	5.24323	5.01321	5.04668	5.11279	5.12799	5.43767	5.10811
454	127180_5283	5.37287	5.39827	5.70231	5.52885	5.31589	4.96435	5.58831	5.48929	5.60562	5.4269	5.40783
455	127180_5289	6.55908	6.67095	6.68094	6.91501	6.67389	6.51696	6.70994	6.70245	6.79372	6.38129	6.11328
456	127180_5290	6.04857	6.25512	6.17006	6.17414	6.17414	6.35806	6.58663	6.55667	6.46479	6.35032	6.40261
457	127180_5293	4.72028	4.84162	4.9091	4.95624	5.25065	4.87325	4.87559	4.57368	4.89297	4.31875	5.19608
458	127180_5301	4.60791	4.76242	4.62478	4.95257	4.29866	4.22273	4.4391	4.51354	4.63016	5.23356	4.5717
459	127180_5313	5.37629	5.18831	5.19681	5.8676	5.10112	4.87214	5.14224	5.53471	5.35836	5.4022	5.14573
460	127180_5329	5.64591	4.17788	4.04579	4.1248	4.7767	3.47096	4.22329	3.9761	3.74551	4.63298	4.33265
461	127180_5330	5.63592	4.40184	4.50677	4.66562	4.03859	3.97092	4.3938	4.47943	4.29862	4.55297	4.29466
462	127180_5336	4.84793	4.92112	5.00325	5.00325	4.77824	4.88799	4.76335	5.40274	5.08282	4.825	4.96538
463	127180_5347	3.73704	3.8147	3.87167	3.77243	4.15216	3.95361	3.7718	4.0883	4.23913	3.87032	3.90902
464	127180_5373	5.30883	4.38904	4.49308	4.54066	3.70886	4.30157	4.14492	4.53537	4.23356	3.97725	4.42177
465	127180_5392	4.87128	4.44342	4.42636	4.55712	4.63836	5.07342	4.87906	4.71303	4.7226	4.72457	4.98038
466	127180_5393	6.32108	5.85714	5.79402	6.11845	5.83144	5.27018	5.73476	6.14989	5.69945	5.87994	5.91878
467	127180_5394	6.94285	5.05278	5.19327	5.01183	5.44478	5.20695	5.08356	5.4379	5.41056	5.40813	5.23427
468	127180_5395	4.28234	4.1466	4.20232	4.45313	4.07831	4.08393	3.98728	4.39613	4.60762	4.11723	4.23268
469	127180_5402	7.89136	6.84411	6.82305	6.77034	6.44075	6.67412	6.90923	6.9421	6.98829	7.0585	6.71354
470	127180_5407	6.90042	5.90566	5.84659	6.40591	5.96387	5.58582	6.11261	5.99926	6.19673	5.90336	6.06625
471	127656_0107	2.84761	2.99666	2.8945	3.30727	3.35977	3.26302	2.95968	3.07401	2.78186	3.38258	3.10662
472	127656_0110	3.57643	3.02716	3.1717	3.37778	3.22806	3.68545	3.54041	3.38036	3.06362	3.2914	3.47521
473	127656_0112	4.73838	4.8086	4.80613	4.72775	4.97688	5.0863	4.75674	4.70793	4.97397	5.34958	4.6788
474	127656_0113	5.29294	5.32106	5.72063	5.41458	5.21529	5.19866	5.47036	5.45539	5.68332	4.93617	5.49897
475	127656_0122	5.85449	5.94732	5.89664	6.04509	5.76263	6.22448	5.75019	6.2614	5.93155	6.28891	5.58605
476	127656_0124	5.31159	5.39374	5.47483	5.45782	5.3747	5.64127	5.68411	5.58125	5.29346	5.2073	5.47483
477	127656_0126	3.93908	4.00775	4.11572	4.30691	4.16317	3.28945	4.11572	4.05713	4.32922	4.71923	4.18584
478	127656_0128	2.55465	2.7069	2.6847	2.6627	2.88038	3.12212	2.84323	2.62254	2.93088	2.83785	3.38106
479	127656_0196	9.52166	9.41877	9.59942	9.66462	9.59925	9.43519	9.58135	9.6633	9.77417	9.5339	9.72333
480	127656_0337_x	10.6415	10.6173	10.5051	10.8006	10.9033	10.7922	9.40288	9.15028	8.92887	10.7157	9.41262
481	127656_0415	8.75169	8.76954	8.76305	9.02893	8.57389	8.9711	8.36841	8.58472	8.41156	8.38002	8.86961
482	127656_0435_s	9.06413	9.26683	9.09585	9.57789	9.20968	9.24871	9.06704	9.09278	9.14326	9.44436	9.28124
483	127656_0480	3.10043	3.13271	3.21508	3.30702	3.11439	3.08068	3.23658	2.95405	3.10683	2.99202	3.46133
484	127656_0481	3.49926	3.5545	3.49727	3.25299	3.69636	3.88361	3.73743	3.31697	3.76212	3.58924	4.28714
485	127656_0482	3.39647	3.35774	3.38599	3.59961	3.41991	3.82777	3.7452	3.213	3.51526	3.33984	3.75439
486	127656_0483	3.21782	3.43715	3.4432	3.26123	3.29598	3.56694	3.49068	3.76389	3.59076	3.54758	3.60931
487	127656_0484	4.53446	4.62051	4.75286	4.46439	4.80085	4.4026	4.82382	5.03023	4.61291	5.06609	4.34386
488	127656_0485	3.65403	3.68541	3.64044	3.79707	4.32593	4.41014	3.81019	3.65975	3.76708	3.8462	4.07245
489	127656_0487	6.61465	6.6504	6.86897	7.2667	6.53781	6.91035	6.11791	6.12975	6.03955	6.16909	6.40134
490	127656_0608	9.81315	9.6862	9.78508	9.58253	10.0291	9.69015	10.0274	10.0608	10.0675	9.87931	10.035
491	127656_0680	5.59907	5.67044	5.70271	5.78417	5.70465	5.01421	5.51637	5.39025	5.59686	5.48028	5.75348
492	127656_0729	4.29472	4.59041	4.47255	4.47119	4.59349	4.67371	4.46228	4.54185	4.83179	4.33124	5.17515
493	127656_0730	5.37666	5.41755	5.5095	5.64915	5.90677	5.42129	5.91757	5.46467	5.63766	5.78787	5.51309
494	127656_0792	5.84242	5.94046	5.96209	6.61875	5.73948	5.77873	6.10214	6.21892	6.14616	6.6471	5.73974
495	127656_0793	3.88069	4.1021	4.11353	4.09174	3.85505	3.99238	4.16026	4.11495	3.82751	3.89722	3.95004
496	127656_0794	5.24907	5.33191	5.37784	5.36096	5.5096	5.15721	5.66529	5.23575	5.39556	6.07554	4.92606
497	127656_0795	5.2028	5.43265	5.32891	5.60509	5.29993	5.10421	4.45994	4.72404	4.80501	5.15228	4.92652
498	127656_0796	6.96096	7.11197	7.07001	7.72633	7.05156	7.04682	7.29589	7.55771	7.28089	7.28629	6.96341
499	127656_0797	4.90885	5.04284	4.95456	5.16924	5.00438	4.84621	4.95456	5.01014	4.9893	5.09236	4.47176
500	127656_0798	6.14496	6.03202	6.24396	6.01801	6.097	5.70425	5.90504	6.34149	6.68831	5.73309	5.84063
501	127656_0799	3.64207	3.63883	3.58201	3.73781	3.63883	3.53547	3.51582	3.89606	3.65894	3.88521	4.29964
502	127656_0800	6.02337	6.01499	6.128	6.36723	6.05201	5.76311	6.14211	6.34376	6.128	5.8719	6.284
503	127656_0801	7.12203	7.08898	7.15377	7.67521	7.09056	7.14582	7.16986	7.18361	6.82509	6.80193	6.84699
504	127656_0802	6.10486	5.9045	6.3193	6.36944	5.9675	5.89385	6.05351	6.43059	6.07437	5.66488	5.87814
505	127656_0803	5.7923	5.84348	5.64072	5.18135	5.55506	5.59896	5.88168	5.92014	5.78254	5.7633	5.56596
506	127656_0804	4.99107	4.99107	4.89901	4.98392	4.44721	4.5097	5.30433	5.43719	5.34559	4.99368	5.0198
507	127656_0805	5.92895	5.59385	5.711	5.7868	5.43601	5.16465	5.80543	5.73063	5.7792	5.60709	5.34762
508	127656_0806	6.48468	6.47861	6.65481	6.48583	6.67204	6.86992	6.82997	6.69591	6.73011	6.76043	6.69887
509	127656_0807	5.83724	5.76036	5.8288	5.85898	5.53688	5.21802	5.67982	5.71098	5.66672	5.394	6.07518
510	127656_0808	6.32922	6.28236	6.33045	6.08241	6.61978	6.35196	6.24447	6.11777	6.3289	6.03033	6.3289
511	127656_0809	5.93103	5.98366	6.076	5.89637	5.79473	5.95396	6.1453	5.9687	6.12534	5.54998	6.05624
512	127656_0810	5.41359	5.35683	5.40548	5.24157	5.2303	5.32759	5.6329	5.72271	5.56376	4.89903	5.07661
513	127656_0811	6.20809	6.28028	6.2079	6.20809	6.01694	6.26225	6.20809	6.34228	6.1379	6.3269	6.11988
514	127656_0812	6.59149	6.49413	6.43807	6.93783	6.35021	6.46654	6.48341	6.58236	6.55325	7.15411	6.64859
515	127656_0813	6.50004	6.61419	6.64796	7.26788	6.65774	6.5158	6.99792	6.99941	6.76058	6.8671	6.48273
516	127656_0814	6.57182	6.39551	6.47913	6.68503	6.72918	5.58417	6.2352	6.71274	6.3245	7.16863	6.40095
517	127656_0815	4.92637	4.9757	4.99822	5.05925	4.98521	4.95334	5.02609	5.11667	4.93179	5.24937	5.4445
518	127656_0816	5.53807	5.46577	5.48765	5.8393	5.61893	5.0206	5.81589	5.99978	5.71684	6.35572	6.06135
519	127656_0817	4.99052	5.08812	5.21441	4.98963	5.28539	5.3423	5.44662	5.24674	5.13782	4.97971	4.84779
520	127656_0818	5.82105	5.69597	5.90288	5.56399	5.75563	5.24266	5.72665	5.68581	5.79071	5.68581	5.70382
521	127656_0819	5.2295	5.48246	5.572	5.96325	5.17395	5.29995	5.85567	5.52517	5.59581	6.19299	5.55168
522	127656_0820	5.07527	5.14397	4.91875	4.91538	4.72564	5.58985	4.78131	5.06685	5.31414	5.21728	4.79353
523	127656_0821	4.16126	4.21964	4.44988	4.18472	4.16739	4.71908	4.58237	4.89596	4.73015	4.60098	4.76896
524	127656_0822	4.90486	5.01819	5.00996	5.20769	4.90632	4.96628	4.92585	5.30673	5.15035	5.58737	5.04908
525	127656_0835	7.54001	7.36006	7.30016	7.51371	7.44811	6.99879	7.45639	7.43898	7.40656	7.40289	7.33468
526	127656_0836	5.70149	5.28301	5.38649	5.45632	5.57292	5.14837	5.38649	5.48534	5.38649	5.67392	5.11846
527	127656_0837	5.08774	5.14736	5.30209	5.15751	4.63065	5.03928	5.32692	5.07987	5.42223	4.96436	5.19581
528	127656_0839	3.81798	4.43343	4.15358	4.16387	4.79239	4.62024	4.11455	4.68807	4.16387	4.49654	4.44866
529	127656_0854	4.22814	4.29093	5.15627	4.47513	4.25479	5.19493	4.21487	4.49963	4.09168	6.65185	3.86928
530	127656_0869	4.21581	4.2294	4.33158	4.38416	4.20545	4.54385	4.66519	4.74517	4.76859	4.48456	4.08001
531	127656_0884_x	5.03756	5.14464	5.01444	5.15234	4.64217	5.34105	5.27546	5.09009	5.0291	5.44318	4.90912
532	127656_0896	8.96019	9.04586	9.15854	8.70775	9.2681	8.9897	8.95419	9.09006	9.01692	8.48085	9.14317
533	127656_0945	9.55751	9.46514	9.62356	9.60256	9.52875	9.50065	4.05364	4.41465	4.39183	9.91517	4.54462
534	127656_0968	4.27504	4.43072	4.36174	4.30205	4.71908	4.58568	4.46551	4.53281	4.75331	4.41269	4.48583
535	127656_1002	8.64146	8.55244	8.64032	8.50884	8.06257	7.87407	8.65825	8.68327	8.7149	8.10647	8.99734
536	127656_1005	6.04885	5.74151	5.83913	5.75416	5.32754	5.6984	5.82463	5.78966	5.79181	5.61977	5.75242
537	127656_1006	5.67773	5.46373	5.67687	5.68944	5.75174	5.87406	5.78491	5.82283	5.79071	5.31365	6.15504
538	127656_1010	5.77071	5.86978	5.66959	6.10188	5.36779	5.06172	5.72277	5.92205	5.83159	5.64325	5.69099
539	127656_1011	4.66749	4.32124	4.49215	4.70518	4.29024	4.37786	4.20376	4.49621	4.91134	4.93534	4.73853
540	127656_1012	6.3035	6.25254	6.46458	6.19176	6.4637	6.00012	6.05276	6.1402	6.25281	6.3693	6.27721
541	127656_1013	4.44224	4.30321	4.13543	4.58523	3.78355	3.96582	4.06089	4.07895	4.49648	4.01021	4.29622
542	127656_1018	4.02354	4.13297	4.1186	4.05137	4.12511	4.29341	3.97247	4.1729	4.02683	3.69156	4.14831
543	127656_1023	6.79095	6.88486	6.96516	7.20436	6.83679	6.5199	7.32003	6.94683	7.12554	6.86652	7.44829
544	127656_1064	6.3267	6.14925	6.04524	6.14934	6.01635	6.07102	6.80638	7.16119	5.96372	6.20749	6.17557
545	127656_1269	9.09514	9.05169	9.01784	9.35678	9.28459	9.10865	9.11865	9.23818	9.2769	8.79534	9.36989
546	127656_1289	3.94058	3.96011	4.0232	4.46854	4.30113	3.78601	3.65949	4.35144	4.78062	4.16574	4.62385
547	127656_1290	3.52222	3.41853	3.41962	3.49003	3.71832	3.39573	3.65933	3.53162	3.49089	3.32961	3.72515
548	127656_1291	3.74766	3.76459	3.79988	4.17146	4.39525	4.19464	4.149	4.17606	4.11647	3.88052	4.23377
549	127656_1292	3.99043	3.79631	4.03422	3.91864	3.6064	3.54945	4.44284	4.23819	4.16172	3.83465	3.79752
550	127656_1314	4.75742	4.64871	4.74052	5.03223	4.67303	4.75892	4.46794	4.71908	4.88877	4.88799	4.29911
551	127656_1315	5.34585	5.69402	5.58354	5.34665	4.32345	4.31146	5.81019	5.53334	5.58481	5.68307	5.01998
552	127656_1316	5.43354	5.52755	5.41335	5.52413	5.52413	5.05314	5.80597	5.90226	5.55442	5.25902	5.39362
553	127656_1317	5.44751	5.48541	5.48463	5.78624	5.36519	5.66244	5.73042	5.91848	5.73399	5.6688	5.77052
554	127656_1318	5.14745	5.4215	5.35365	5.43725	5.4419	5.20941	5.43953	5.36965	5.04529	5.20355	5.41587
555	127656_1319_s	4.22215	4.25517	3.96245	4.37971	4.26835	4.1966	4.5584	4.39719	4.07593	4.37286	3.74185
556	127656_1322	4.23026	4.46581	4.44109	4.47227	3.47729	3.61029	4.1596	4.28455	4.3497	4.54117	3.51017
557	127656_1333	3.67085	3.75846	3.65605	3.61442	3.60456	3.81871	4.2277	4.02294	3.82587	3.72261	3.63176
558	127656_1334	2.99831	3.00401	3.16965	3.45386	3.6364	3.87585	7.01973	6.86871	6.37451	3.14856	6.86157
559	127656_1338_x	3.52895	3.50344	3.64038	3.60773	3.56495	3.97456	3.47887	3.72018	3.74139	3.71508	3.75868
560	127656_1468	3.15272	3.26712	3.19069	3.38033	3.45181	3.54178	3.32101	3.52445	3.41518	3.99303	3.43832
561	127656_1469	6.16728	6.15651	6.02762	6.02442	5.93997	6.01553	5.91998	5.99948	6.16691	6.06552	6.01936
562	127656_1470_x	4.19044	4.49146	4.7031	4.46077	4.24379	3.78608	7.266	7.3078	7.35704	3.69416	7.27177
563	127656_1490	9.37038	9.06453	9.03604	9.20561	9.5927	9.24139	9.95457	9.78959	9.88192	9.90137	9.77569
564	127656_1498	6.94369	6.8962	7.02811	7.43117	7.41748	7.7503	7.28548	7.13668	7.11139	7.02974	7.4173
565	127656_1498_s	9.41095	9.4747	9.30643	8.76554	9.4654	9.06632	9.68563	9.80631	9.73847	9.08195	9.71807
566	127656_1622	9.86429	9.56297	9.80393	9.70803	9.87923	9.95243	9.84681	9.84062	9.81537	9.47979	9.94493
567	127656_1668	7.97809	8.14678	8.18377	8.49211	8.15775	7.95709	7.4498	7.88656	7.44986	8.38281	7.24636
568	127656_1768	6.36037	6.37685	6.27708	6.41259	6.61685	6.65858	4.49641	4.26765	4.45367	6.01778	5.48948
569	127656_1774	4.75255	4.76296	4.78485	5.0508	4.5608	4.67243	5.05884	5.04343	5.16075	4.32814	4.70922
570	127656_1778_x	7.2358	7.17283	7.15457	7.37652	7.33568	7.48632	6.51312	6.49136	6.51662	6.58087	6.44785
571	127656_1837	8.81459	8.93413	9.14888	9.39198	9.04495	8.69169	4.1666	3.90575	4.17513	8.76981	4.32014
572	127656_1861	5.96841	5.6959	5.68016	6.123	5.79939	5.47351	6.02731	5.93995	5.7135	5.80005	5.86784
573	127656_1914	6.94136	6.99461	6.98164	7.37017	7.36689	7.49403	7.75643	8.04745	7.91352	6.71657	8.44773
574	127656_2052	8.89766	9.19759	9.34713	8.98398	9.4316	9.39387	4.52215	5.07322	4.92226	8.87054	4.93011
575	127656_2157	7.23493	7.36019	7.41962	7.10444	7.36019	7.14931	7.47777	7.49272	7.41509	7.56269	7.74965
576	127656_2190	9.32044	9.33096	9.40706	9.53422	9.38005	9.30689	9.40995	9.51772	9.41577	9.42245	9.43559
577	127656_2269_s	9.52964	9.39204	9.49327	9.55411	9.13684	9.07533	8.74588	8.93184	8.85546	8.65639	9.40805
578	127656_2285	8.5863	8.52012	8.71237	7.57121	8.30403	8.63752	8.85582	8.69935	8.87246	7.91501	8.49534
579	127656_2295	3.78148	3.68937	3.55515	4.07326	3.49885	3.7604	3.439	4.24771	3.78085	3.59787	3.76154
580	127656_2323_s	10.3434	10.231	10.2984	10.4603	10.3067	10.2543	10.2094	10.2452	10.276	10.0135	10.2537
581	127656_2368	5.05346	5.15236	5.33191	5.49957	5.22201	5.18147	5.66132	5.1399	5.32912	4.99536	5.32905
582	127656_2381	4.19561	4.54459	4.11885	4.30319	4.25492	4.83747	4.16484	4.12802	4.25723	4.30062	3.72585
583	127656_2393	5.16632	5.32769	5.49184	5.20495	5.1477	5.29035	5.0021	5.60437	4.92729	5.57235	5.20803
584	127656_2401	6.39488	6.54042	6.37646	6.88618	6.54191	6.44383	6.6104	6.54928	6.87608	7.09859	6.86395
585	127656_2403	6.01207	6.1005	6.24459	6.08363	5.93882	5.9488	6.01116	6.21318	6.24662	5.82934	6.0856
586	127656_2405	5.3841	5.11429	5.34206	5.36731	5.30086	4.73181	5.23309	5.31297	5.2329	5.27252	5.22295
587	127656_2410	4.74105	4.96276	4.73691	4.90711	5.06714	4.28679	5.09102	5.04343	5.08894	4.81061	5.38478
588	127656_2410_s	4.71242	4.73825	4.5945	5.00074	4.49057	4.99107	4.75965	5.03686	4.70308	4.73825	4.61936
589	127656_2469	9.03283	9.0337	8.89546	8.78904	8.56633	8.86371	9.06794	9.29129	9.22064	9.21129	8.53955
590	127656_2474	5.47366	5.47767	5.67784	5.35305	5.98804	5.85737	5.43835	5.66077	5.31781	5.45553	6.16235
591	127656_2477	5.41833	5.49943	5.71985	5.58358	5.76477	5.7292	5.46643	5.46908	5.47818	4.43471	5.88305
592	127656_2479	4.81627	4.81696	5.01115	4.91175	4.85035	5.41056	5.01693	5.61609	5.72445	4.82807	6.05344
593	127656_2480	5.60982	5.59965	5.54275	6.38732	5.21616	5.67626	5.60358	5.99674	6.21166	5.72235	5.47426
594	127656_2481	5.17832	5.61956	5.62528	5.84234	5.70072	5.46058	5.73237	5.15972	5.28807	5.27876	5.25913
595	127656_2482	4.6603	4.73359	4.70343	4.3581	5.28449	4.25468	4.82681	4.60138	4.37911	4.10319	4.59706
596	127656_2483	4.73551	4.73714	4.79958	5.1467	4.53985	5.39392	5.25293	5.2227	5.09585	4.90417	5.29024
597	127656_2484	6.05619	6.12774	6.13815	6.22832	6.34641	6.78312	6.23612	5.87685	6.05619	5.95616	5.34013
598	127656_2485	4.71229	4.67148	4.68677	4.76259	4.64265	4.24838	4.67148	4.51757	4.67148	4.54003	4.68834
599	127656_2486	3.82426	3.94281	4.10868	4.02386	4.05196	4.66593	4.22329	3.99958	4.0942	4.13651	4.10868
600	127656_2487	5.76018	6.03421	5.85196	5.86204	5.74559	6.00635	5.7158	6.15853	5.86669	5.63432	5.86006
601	127656_2488	5.8825	5.85762	5.68065	5.84905	5.65567	5.69009	5.5541	5.51273	5.18918	5.69279	5.98857
602	127656_2489	4.35223	4.44774	4.41221	4.68474	4.48777	4.1055	4.40542	4.2488	4.2688	4.22803	4.76036
603	127656_2494_s	5.07632	5.01484	4.90408	5.28636	5.38888	5.12641	5.25148	5.27283	5.71147	5.85948	5.502
604	127656_2495	2.74488	2.83128	2.81387	2.90421	2.91059	3.15374	3.18423	3.18174	2.77312	3.02098	3.30303
605	127656_2496	3.11731	3.23338	3.21115	3.30828	3.7657	3.75147	3.47703	3.12641	3.29588	3.36634	3.39226
606	127656_2498	6.15565	6.34256	6.47386	6.25784	6.29602	6.21459	6.51942	6.4008	6.3868	6.76232	6.18866
607	127656_2501	6.40768	6.71153	6.63488	6.80077	6.5529	6.38504	5.91942	6.04339	6.28523	7.25117	6.11109
608	127656_2502	3.92386	3.83597	3.89052	4.52314	4.5799	4.06507	3.95521	3.84022	3.71759	3.84701	3.80463
609	127656_2503	3.62698	4.09455	3.67695	3.84287	3.64615	4.08468	4.22759	3.91784	3.7262	4.66677	4.23586
610	127656_2504	3.35762	3.49988	3.39171	3.66454	3.32833	3.53875	3.1758	3.51182	3.40084	3.49823	3.97665
611	127656_2505	4.30323	4.23467	4.35397	4.38783	4.35397	4.70666	4.35397	4.28406	4.49124	4.39677	4.34913
612	127656_2506	3.84756	3.69887	3.82678	3.73923	3.53221	3.54891	3.96726	4.14366	3.97775	3.73859	3.9479
613	127656_2507	2.68431	2.665	2.78343	2.76372	3.53401	3.19237	2.84596	2.94151	2.93485	2.86514	2.9662
614	127656_2508	5.38369	5.49971	5.50766	5.70966	5.81819	5.50254	5.38126	5.52523	5.75514	5.47263	5.58685
615	127656_2509	4.1979	3.93527	4.36322	4.15839	4.10134	4.48629	4.32987	3.63617	3.92354	3.91022	4.09796
616	127656_2510	4.08709	3.90993	4.03693	4.04055	3.81644	4.41262	4.18318	3.89713	3.98117	4.25989	4.02436
617	127656_2511	3.83711	3.90351	4.03962	4.23312	4.07538	4.04664	3.87636	4.07175	4.26609	4.94141	3.75184
618	127656_2512	2.57018	2.54599	2.54863	2.71597	2.99555	3.42825	2.6787	3.03573	2.68809	2.83859	3.05228
619	127656_2513	3.43067	3.37368	3.38971	3.67397	3.66527	3.52384	3.71258	3.58057	3.56163	3.58057	3.78111
620	127656_2515	6.22954	6.3037	6.44148	6.62815	6.37041	6.27808	6.79507	6.95092	6.54098	6.96997	6.05571
621	127656_2517	2.9827	3.05398	2.97685	2.94871	3.15966	3.2244	3.09233	3.0973	3.2512	3.38939	3.68778
622	127656_2518	3.4132	3.13526	3.13526	3.19365	3.29754	3.68573	3.57663	3.43443	3.35862	3.03574	3.74399
623	127656_2519	3.78551	3.7496	3.93733	4.05771	3.55367	4.05024	3.50235	4.28827	3.89744	4.32564	3.81687
624	127656_2520	2.93031	2.86836	2.9804	3.09547	2.97557	3.17323	3.2302	2.78949	3.10863	2.9776	2.47298
625	127656_2521	4.15015	4.43684	4.66073	4.72685	4.17944	3.96526	4.08929	3.72096	4.0484	3.91174	4.44524
626	127656_2528	5.97888	6.18721	6.39769	6.06346	5.7884	5.92516	5.69409	5.67419	5.60615	6.42895	5.81095
627	127656_2529	4.54052	4.54748	4.31978	4.30152	4.15709	4.4882	4.53812	4.75375	4.80142	4.54052	4.32258
628	127656_2530	3.19976	3.12321	3.25811	3.11515	3.5184	3.49646	3.11374	2.98276	3.12203	3.29359	3.57438
629	127656_2534	3.50549	3.64051	3.84343	3.70384	3.96651	3.46939	4.15432	3.99106	3.95376	4.00833	4.56336
630	127656_2535	4.55143	4.57171	4.58548	4.94489	4.97711	5.44634	4.14514	4.73403	4.06173	5.89137	4.14481
631	127656_2546	3.74244	3.47884	3.40342	3.55618	3.38901	3.8491	4.47472	4.27258	4.14512	3.38551	3.93118
632	127656_2548	2.85522	2.83806	2.84024	2.89832	3.07282	3.19294	2.95662	2.75363	2.89713	3.17435	3.04462
633	127656_2551	3.15031	2.94545	3.09946	3.02053	3.10086	3.73931	3.339	3.23341	3.26458	3.49459	3.11549
634	127656_2552	3.69868	3.75778	3.77901	3.9126	3.45821	3.19078	3.83897	3.67666	3.90245	3.56178	3.90537
635	127656_2553	4.92315	5.28934	5.42918	5.22901	5.46546	5.33761	4.45505	4.97702	4.72021	5.2112	4.2847
636	127656_2593	5.92448	6.03189	6.1653	6.16778	5.98719	5.82152	5.81294	5.76625	6.1653	6.54367	6.24213
637	127656_2606	4.78741	4.48179	4.35521	4.28831	4.6942	4.04264	6.09428	4.97211	5.50196	4.19409	5.73017
638	127656_2611	4.17339	3.97386	4.10487	4.53708	4.32164	4.56482	3.92119	4.16975	4.33273	4.00833	4.66729
639	127656_2612	3.58304	3.33929	3.49797	3.87763	3.56198	3.48026	3.47105	3.61572	3.59714	3.57045	4.00244
640	127656_2619	3.4368	3.53178	3.48664	3.9693	3.96706	3.9693	3.71733	3.72736	3.85417	3.9816	4.14063
641	127656_2625	4.52629	4.39737	4.30064	4.72483	4.23934	4.94615	4.37253	4.40583	4.57097	4.78139	4.46526
642	127656_2626	3.97986	4.01666	3.89277	4.17284	4.01666	3.6497	4.32936	4.19894	3.93154	3.77267	3.77348
643	127656_2627	5.03174	5.24383	5.03476	5.03476	4.55089	4.64904	5.03476	5.41186	5.41394	5.48584	5.51687
644	127656_2628	3.89368	3.99831	3.95976	3.99116	4.1405	4.4953	4.11225	4.02652	4.29271	4.13406	4.13957
645	127656_2629	3.92974	3.92566	3.81086	4.00799	4.92673	4.164	3.5317	3.49807	3.96696	4.04853	4.00504
646	127656_2630	3.31871	3.39192	3.30908	3.35089	3.4045	3.44041	3.491	3.75091	3.88332	3.43507	3.40682
647	127656_2631	4.14223	4.1535	3.96738	4.1535	4.08175	4.04371	4.61337	3.71963	3.82023	4.3343	4.18795
648	127656_2633	4.75178	4.67797	4.74866	5.16122	4.62183	4.89369	4.62495	4.86696	4.69738	4.71531	4.5381
649	127656_2634	3.8771	3.89387	3.71807	3.81703	3.55546	4.01992	4.03106	4.24724	3.77953	3.69575	3.64761
650	127656_2635	3.5172	3.60408	3.59631	3.88828	3.6732	3.84249	3.95079	3.56373	3.74139	4.11734	3.42153
651	127656_2636	4.56383	4.57707	4.65136	4.33731	4.71854	4.72803	5.06015	4.56383	4.61647	4.52037	4.56205
652	127656_2637	3.45421	3.55291	3.48401	3.8293	3.93248	3.92783	3.92452	3.73612	3.949	3.38448	3.38319
653	127656_2641	6.68317	6.44686	6.46793	6.8395	6.52925	6.60869	6.15913	6.10174	6.3408	6.42867	6.79244
654	127656_2644	3.64351	3.56393	3.49292	3.47974	3.41879	3.44622	3.95639	3.81347	3.53545	3.6407	3.76377
655	127656_2766_x	3.15716	3.2092	3.24381	3.23436	2.99429	3.64009	3.26908	3.46336	3.36622	3.11015	3.65472
656	127656_2767	4.87096	4.84552	4.80419	4.7948	4.14694	4.84145	4.87356	4.93494	4.62317	3.92558	5.03222
657	127656_2768	4.23329	4.42004	4.21083	4.34617	4.40084	4.55273	4.79162	4.41116	4.55273	4.53924	4.66608
658	127656_2770	5.90069	5.66985	5.81498	5.59248	5.75645	6.00067	6.36444	6.3236	6.28514	5.78112	6.1389
659	127656_2771	4.48752	4.53805	4.4059	4.46143	4.4825	4.80851	4.45127	4.72072	4.76269	4.33768	4.83601
660	127656_2780	4.98892	5.15099	5.06219	5.48088	4.80987	4.96226	5.17272	5.00043	5.02774	5.0029	4.71463
661	127656_2781	5.35686	5.52358	5.44763	5.51294	5.29317	5.35686	5.48953	5.57479	5.49854	5.89244	5.15124
662	127656_2788	4.2385	3.9692	4.10243	3.98948	4.27412	4.89647	4.39702	4.04884	3.88488	3.97079	4.06036
663	127656_2795	4.12583	4.23012	4.29808	4.14013	4.39154	3.4432	3.95109	4.20943	4.48888	4.09744	4.27274
664	127656_2796	3.49421	3.66015	3.51846	3.8616	3.40993	3.77531	3.87059	3.81354	3.91228	3.6407	3.6467
665	127656_2797	3.91764	3.81503	3.98943	4.26979	4.43891	5.27113	4.24285	4.21114	4.21463	4.29866	4.45075
666	127656_2798	4.37538	4.30701	4.3306	4.63832	4.49736	3.79932	4.17375	5.06973	4.56754	4.36749	4.45095
667	127656_2799_x	6.43214	6.58427	6.44087	6.96304	6.68115	6.95345	6.71324	6.44965	6.39028	6.66515	5.80283
668	127656_2803	3.95005	4.12176	3.90001	3.65112	4.19953	3.89155	4.21525	4.08072	3.93597	3.86612	4.05381
669	127656_2804	4.87963	5.03164	5.0043	5.00214	5.28173	5.03636	4.98101	4.76655	4.90162	5.4437	4.69154
670	127656_2806	6.95943	7.16157	7.17501	7.92076	7.45354	7.19477	7.12384	6.93042	6.70895	7.88025	7.16854
671	127656_2846	5.12114	5.17595	5.09519	5.30903	5.05836	5.32035	5.37553	5.35715	5.23314	5.22776	4.9814
672	127656_2863	7.60793	7.43256	7.50516	7.54688	7.2787	7.17185	7.38707	7.37566	7.54689	7.3519	7.24457
673	127656_2879_s	9.25643	9.27594	9.34234	9.42999	9.23687	9.24993	8.9482	9.21203	9.21091	9.11774	9.14855
674	127656_2970	6.49864	4.77552	4.93711	5.50061	5.37981	4.91688	8.40833	8.50535	8.24302	4.82698	8.46678
675	127656_2972	8.02994	8.18245	8.1242	7.6993	7.34731	7.6993	7.63929	8.10644	8.15604	8.0061	7.78824
676	127656_3013	5.53973	5.58103	5.64387	5.94338	5.59304	5.93842	5.28373	5.588	5.30227	5.7366	5.63253
677	127656_3025	9.48151	9.48764	9.49577	9.74659	9.33412	9.40894	9.59536	9.66268	9.71312	9.7932	9.4456
678	127656_3043	7.25849	7.37871	7.22439	7.15974	7.29083	7.05802	7.51139	7.37953	7.25528	6.91476	7.02043
679	127656_3093	9.04609	9.08875	9.08862	9.43167	9.19333	9.1761	9.16241	8.96415	9.09759	9.09256	9.24452
680	127656_3133	5.15199	5.23944	5.04273	5.49709	5.07967	5.25421	5.06346	5.16044	5.47768	5.22377	5.35112
681	127656_3134	3.09241	3.18608	3.10946	3.18942	3.16069	3.23155	3.06619	3.31934	3.20349	2.77442	2.97107
682	127656_3135	4.10479	4.06307	4.07485	4.22431	3.89739	3.59397	4.61227	4.5179	4.06468	4.29394	3.97629
683	127656_3219_x	8.99474	8.97058	9.02728	8.7463	9.02926	9.36441	8.84039	8.98111	8.92296	7.73623	9.18756
684	127656_3233	3.81819	3.75428	3.96964	3.82258	3.56922	3.83512	4.29464	4.5311	3.92909	3.67242	4.41357
685	127656_3306	5.63211	6.0077	5.76451	5.64421	5.5104	5.83923	5.53704	5.61847	5.46581	5.3007	5.41337
686	127656_3652	3.49058	3.74039	3.73972	3.62596	3.6348	3.78192	3.40153	3.44749	3.6983	3.46951	3.49631
687	127656_3655	2.91018	3.01946	2.95315	2.90632	3.23869	2.95053	2.88377	2.86856	2.88899	2.99134	2.94241
688	127656_3655_s	4.36513	4.40273	4.0841	4.20825	3.84666	4.08805	4.78583	4.60475	3.8073	4.49639	4.62749
689	127656_3712	8.09525	8.25524	8.49856	8.4569	8.06149	8.1335	7.88475	7.92135	7.80768	7.84365	7.94839
690	127656_3943	9.44263	9.38967	9.37558	9.47603	9.34379	10.1403	9.5963	9.68501	9.68155	9.74492	9.05446
691	127656_3980	5.65735	5.32636	5.4389	5.64058	4.87627	4.30954	5.39168	4.88779	4.89759	5.05676	5.02331
692	127656_3981	3.46101	3.48955	3.33508	3.57597	3.5219	3.99678	3.61136	3.14232	3.42003	3.44529	3.76596
693	127656_3995	4.48592	4.60917	4.54984	4.47615	3.43053	4.43131	4.43962	4.36071	4.30365	4.25636	4.68313
694	127656_3997	8.26432	8.09359	8.11193	8.26098	8.0089	7.98681	8.25637	8.52045	8.12309	8.09359	8.03141
695	127656_4055_s	10.1984	10.1165	10.1697	10.0401	10.5776	10.4034	10.4863	10.5274	10.4636	10.376	10.6381
696	127656_4104	4.25551	4.28119	4.24013	4.47232	4.64204	3.9677	4.2046	4.30418	4.23158	4.63959	4.71801
697	127656_4104_s	5.08214	5.06456	5.17186	5.35999	5.17186	5.46386	5.06116	4.95091	5.11865	5.486	5.18367
698	127656_4198	4.4138	4.43498	4.44798	4.547	4.3923	4.15364	4.48811	4.15074	4.41132	4.63445	4.35075
699	127656_4331	10.3189	10.5778	10.5475	10.4483	10.4257	10.4691	7.84315	8.21954	7.88341	10.4663	7.98731
700	127656_4427	10.0538	10.0433	10.05	10.1287	10.1509	10.0849	9.94606	9.95254	10.035	9.83128	10.0064
701	127656_4446	8.50133	8.47698	8.57234	8.41776	8.54084	9.04321	6.2056	6.6218	5.96844	8.07385	6.7071
702	127656_4481	8.99532	8.66002	9.04745	8.78214	8.31152	8.45385	9.13295	9.26165	9.15576	8.7281	8.21082
703	127656_4607	4.66321	4.64007	4.68525	4.4493	5.25195	5.22222	4.74712	4.65524	4.41885	4.45872	4.53184
704	127656_4613	5.8706	5.97782	5.87871	5.70384	5.87593	5.92254	5.99133	5.97356	5.97782	8.61644	6.16853
705	127656_4660	2.90158	2.91202	2.97667	2.85461	3.72529	3.58747	2.94855	2.98266	3.01373	2.66504	3.27951
706	127656_4666	7.82051	7.67787	7.6783	7.756	8.31597	7.46517	8.38752	8.27226	8.27979	7.93205	8.38786
707	127656_4719	3.70576	3.88963	4.01969	3.86456	3.60705	3.93109	3.67448	3.88758	3.6792	4.47113	3.81501
708	127656_4821	5.93599	5.8808	5.94375	6.04336	5.8728	5.91621	6.17882	6.29977	6.23177	6.38551	6.14623
709	127656_4863_x	5.90585	6.02856	6.11336	5.73667	6.14453	6.29356	4.92468	4.74255	4.6216	9.17219	4.89128
710	127656_4867	5.86998	5.8662	5.8755	5.95647	5.75055	5.63227	5.87426	5.88424	5.73135	5.25984	5.67966
711	127656_4879_s	5.31111	5.50001	5.04974	5.64887	4.8898	5.37497	5.4079	4.22713	4.65334	6.21183	3.80541
712	127656_4969_x	4.12682	4.23109	4.12682	4.15711	3.94642	4.33358	4.27588	3.40721	4.3581	6.64718	3.86864
713	127656_5003	8.73501	7.99603	8.23538	8.96039	8.29477	8.60971	8.41133	8.38803	8.44185	8.85998	8.76025
714	127656_5038	7.46512	7.93949	7.80833	8.52942	8.10251	7.89392	7.87252	7.75416	7.51924	7.89523	8.17805
715	127656_5049_s	4.81521	4.81468	4.72775	4.57269	4.81468	4.87012	4.46437	5.10278	4.62148	5.12505	4.83272
716	127656_5050	7.97154	6.69653	6.69653	7.24317	7.01623	6.73167	7.01087	6.96449	6.65774	6.00862	7.40933
717	127656_5053	9.39869	9.20501	9.33191	9.10761	9.30323	9.21189	9.53601	9.53264	9.54371	9.0764	9.23406
718	127656_5060	8.63909	8.74011	8.84471	9.05488	9.22176	9.21904	9.04512	9.11164	9.04472	8.92644	9.25964
719	129921_0021	9.13306	9.15095	9.16559	8.96496	9.35829	9.25858	9.51038	9.3416	9.45254	8.99737	9.35952
720	129921_0345	6.44424	6.67011	6.42863	6.40716	6.94503	6.38023	9.16181	9.02571	9.27098	5.94115	8.8849
721	129921_0361_x	9.28033	9.03284	9.13884	9.39131	9.2123	8.88715	9.942	9.9826	9.78647	9.1327	10.4045
722	129921_0574	4.87919	4.90809	4.79567	5.04222	4.56648	4.99107	9.21294	9.39882	9.32419	4.79067	9.32418
723	129921_0869	9.52941	9.43725	9.57882	9.42505	9.36712	9.61397	9.7209	9.60874	9.66296	9.49523	9.28006
724	129921_1186	5.31092	5.32268	5.31845	5.28328	5.25382	5.28232	5.64374	5.64053	5.61028	5.72845	5.52781
725	129921_1195	5.46341	5.44503	5.30661	5.66224	5.44706	5.4083	5.94534	5.72219	5.65084	5.99205	5.51688
726	129921_1343	8.41918	8.22945	8.33728	8.81493	8.73358	8.31367	8.74781	8.88013	8.70168	8.66485	8.68761
727	129921_1413	3.63793	3.57319	3.51958	3.65915	3.61279	3.96222	3.86606	3.97942	3.74808	3.79724	4.09765
728	129921_1862	8.76249	8.66834	8.80891	9.53646	9.07322	8.99205	8.9203	9.00841	8.93884	9.2128	9.17369
729	129921_3342	9.26925	9.24135	9.28222	9.77666	9.44638	9.29873	9.5154	9.52036	9.38975	9.627	9.53695
730	129921_4236_x	10.8679	10.7859	10.8028	10.3264	10.9228	10.6515	10.868	10.8303	10.7867	10.5273	10.8045
731	129985_0200	9.38692	9.27134	9.34162	9.42143	9.38369	9.42599	9.03676	9.22251	9.23281	9.31186	9.27529
732	129985_0404	4.36879	4.5259	4.60629	4.38863	4.04218	4.56473	4.77062	4.16888	4.14315	4.26979	4.70009
733	129985_1954	9.73161	9.79281	9.78114	9.50007	9.97778	9.74851	9.93588	9.88018	9.88825	9.49378	9.90828
734	129985_2092	9.76312	9.91277	9.7975	9.89379	9.75365	9.86454	7.57251	7.49467	7.52786	8.86964	8.27881
735	129985_3424	9.92548	9.74485	9.83595	9.71181	9.72252	9.20168	10.0026	9.9169	9.88738	9.62444	9.73977
736	129985_3639	2.65958	2.73384	2.70703	3.00998	2.82714	2.61854	2.66182	2.58171	2.77369	2.98894	3.11556
737	129985_5169_s	6.62681	6.6665	6.61396	6.57586	6.41504	6.46026	6.50166	7.05166	6.84249	6.72801	6.6724
738	129985_5490	10.0286	9.82194	10.0399	9.80975	9.84856	9.72515	10.0283	9.81624	9.93616	9.70596	9.99325
739	13398_0508	4.83896	5.14349	5.30543	4.95939	5.05665	5.55606	5.23557	5.58803	5.46473	4.83679	5.54669
740	13398_0520	5.20405	5.2733	5.21891	5.28315	5.33744	5.29536	5.20048	5.33656	5.483	5.3611	5.32535
741	13398_0521	4.07147	4.11907	4.0223	4.06255	3.93471	4.20082	4.20943	4.20943	4.66261	4.29934	4.51827
742	13398_0880_x	3.40445	3.59109	3.53342	3.63299	3.65482	3.56183	3.73233	3.75069	3.8001	3.98715	4.04011
743	13398_0930	8.84596	9.06266	9.02744	8.74448	8.82535	8.86183	9.01323	9.04688	8.97124	9.07123	8.82615
744	13398_1305	2.99695	3.06801	3.10272	3.07016	3.26727	3.60276	3.1996	3.00585	3.37648	3.23153	3.44675
745	13398_1405	5.64974	5.75667	5.67808	5.99826	5.57821	5.7675	5.8896	5.7675	5.6493	5.12957	5.89144
746	13398_1422	3.75829	3.75147	3.88766	4.3573	4.16089	3.71781	3.43094	3.50124	3.76313	3.57631	3.2675
747	13398_1582	3.67817	3.60927	3.4681	3.82544	3.42239	3.00896	3.10747	4.26548	3.64014	3.63479	3.6235
748	13398_1725	6.93668	6.74726	6.98352	7.49849	7.0635	7.67766	6.81202	7.01936	6.87292	6.97876	7.21482
749	13398_1772	5.08883	5.09287	5.04037	5.3116	4.92505	4.6564	4.96566	5.27163	4.57109	5.50455	5.24436
750	13398_1772_s	9.51641	9.35037	9.48195	9.90444	9.60373	9.58627	9.32633	9.55978	9.42055	9.49251	9.47872
751	13398_1773_x	9.81357	9.69088	9.60474	9.88671	9.34386	9.40579	9.56031	9.69503	9.60385	9.67054	9.19792
752	13398_1786	4.17141	4.36151	4.46547	4.68687	4.15768	4.154	4.59369	4.4707	4.38551	4.51136	4.06493
753	13398_1795	6.29233	6.52365	6.41571	6.24859	6.26189	6.31868	6.29181	6.23109	6.37363	6.031	6.23414
754	13398_1962	8.83428	8.94582	8.87177	8.55077	8.85833	8.67411	8.77197	8.97681	8.97634	8.53699	8.97595
755	13398_2189	10.0721	9.92044	9.96102	10.1169	9.83487	9.66037	9.65435	9.70408	9.76634	9.65432	9.8339
756	13398_2210	5.72992	5.94408	5.70419	5.98904	5.75352	5.90433	5.78448	5.33575	5.71416	5.53601	5.86206
757	13398_2291	5.26359	4.85395	4.94556	5.56672	4.50096	4.75308	5.9678	5.97377	5.85268	5.3701	5.81728
758	13398_2293_x	5.2125	5.32261	4.93151	5.558	5.47273	5.63436	4.97993	5.37998	4.90213	5.2706	5.46045
759	13398_2294	5.51932	6.91626	7.22022	6.6745	6.01463	6.05661	5.43953	5.80355	5.61049	5.08912	5.32227
760	13398_2296	6.36858	6.19925	6.27892	6.76255	6.28716	5.94219	6.5043	6.28688	6.11547	5.95924	6.19004
761	13398_2297	5.2733	5.10951	5.15779	5.67479	5.06447	5.43006	4.89255	5.2348	5.34298	5.09011	5.52517
762	13398_2449	3.97542	3.86826	3.93906	4.34159	3.83296	4.11678	4.03496	3.91563	3.94834	4.43784	4.25567
763	13398_2450	5.52213	5.70965	5.6761	6.11841	5.63413	5.67499	5.65861	5.77476	5.71552	5.4781	5.81759
764	13398_2451	5.22143	5.12744	5.17712	5.43215	4.90144	5.48368	4.95011	5.09957	5.06086	5.15882	5.06086
765	13398_2467	7.32701	7.28924	7.34371	7.97558	7.48575	6.98919	6.76841	6.80401	6.65827	7.50037	7.00635
766	13398_2605	8.28466	8.40726	8.33751	8.36546	8.55375	8.20932	8.42843	8.50767	8.30324	8.57614	8.58138
767	13398_2746	3.6767	3.6171	3.78516	3.45005	3.62169	3.64998	3.81412	3.66102	3.96113	3.8195	4.22642
768	13398_2757	3.17653	3.28164	3.26165	3.22096	3.88863	3.38397	3.35221	3.31648	3.4753	3.34732	3.44418
769	13398_2772	5.26752	5.07022	5.30855	4.9029	4.7388	4.59269	4.99044	4.8629	4.92328	4.64729	5.61234
770	13398_2773	4.83579	4.72923	4.70138	4.68931	4.08084	5.02942	4.42768	5.29744	4.66185	4.00147	4.1711
771	13398_2776	10.0495	10.0672	10.0253	9.93911	9.99661	9.88413	10.1084	10.2409	10.0783	10.1177	10.1718
772	13398_2830	6.45311	6.5317	6.81153	6.93488	6.31911	6.12419	6.91476	6.99505	6.33949	6.77374	6.62742
773	13398_2838	6.2171	6.1832	6.16885	6.22198	6.33786	5.98367	6.13354	6.24027	6.38746	6.10388	6.14022
774	13398_2839	4.1236	4.17523	3.95375	4.07506	3.74399	4.30801	4.29354	4.35628	4.04355	4.48732	4.01917
775	13398_2946	3.39281	3.42662	3.39891	3.44165	3.6737	3.33582	3.3126	3.48043	3.28651	3.12009	3.39989
776	13398_2991	9.51286	9.51226	9.47659	9.52666	9.43942	9.47286	9.2402	9.37521	9.34689	9.32923	9.49242
777	13398_3068	4.19339	4.31025	4.33179	4.25131	4.12459	5.28287	4.45337	5.01364	4.63744	4.32318	4.84897
778	13398_3116	5.9904	5.93382	6.03459	6.13164	5.82486	5.63408	5.07591	5.01797	5.26656	5.60794	4.93535
779	13398_3308	9.31357	9.25587	9.26592	9.39716	9.59129	9.72362	9.44583	9.47132	9.59426	9.34311	9.44028
780	13398_3393	9.6066	9.81049	9.79784	9.22055	9.69495	9.51554	9.85565	9.92841	9.96083	9.65877	9.55398
781	13398_3442	4.70384	4.96247	4.83747	5.04781	5.11867	5.51392	4.73329	4.916	4.75758	4.96247	5.14616
782	13398_3444	5.20198	5.18923	5.28224	5.27882	5.46771	5.09831	5.46078	5.46288	5.38597	5.10286	5.42146
783	13398_3463	4.4201	4.3901	4.39104	4.10436	4.3138	4.28229	9.44135	9.57155	9.45098	4.21234	9.13238
784	13398_3471_x	9.41672	9.64668	9.53971	9.64813	9.70412	9.8347	6.82339	6.81006	6.74592	9.64602	6.53207
785	13398_3624	9.12003	9.05773	9.09061	9.10077	9.41933	9.17451	9.41485	9.27093	9.41103	9.17833	9.41303
786	13398_3886	4.18122	4.18795	4.33239	4.00947	4.18795	4.32883	4.11516	4.10504	4.12473	4.59406	4.21923
787	13398_3910	2.7003	2.72955	2.80512	2.99572	2.94181	2.91674	2.90553	2.93472	2.81699	2.83867	3.11188
788	13398_3945_x	6.69139	6.77855	6.75841	7.3222	6.46605	6.2885	6.92009	3.97591	4.30509	7.82254	4.2899
789	13398_4061	4.19655	4.00766	4.23506	4.21134	4.20604	4.40283	4.43704	4.72273	4.50745	4.08419	4.26478
790	13398_4210	9.45401	9.61002	9.63393	9.50223	9.37269	9.45702	9.40589	9.57583	9.41072	9.50529	9.39103
791	13398_4340	5.12265	5.60605	5.47585	5.8234	5.80146	5.7459	5.53822	5.66109	5.36496	5.66498	5.9572
792	13398_4346	4.73022	4.80011	4.81571	4.9626	5.11562	4.70738	4.79047	4.54192	4.98261	4.96092	5.35861
793	13398_4478	3.09324	3.07265	3.06772	2.99353	3.0891	3.17709	3.05014	2.86396	3.04925	3.0734	3.13152
794	13398_4479	3.07431	2.98972	3.13863	3.18656	3.22772	3.34975	3.10872	3.41723	3.29601	3.2371	3.40792
795	13398_4480	5.30709	5.36098	5.38226	5.35148	5.35461	5.2334	5.52182	5.41454	5.45833	5.17784	5.59058
796	13398_4481	4.07829	4.24883	4.21045	4.43738	4.25391	4.02085	4.05504	4.29765	4.35142	4.17186	4.06655
797	13398_4482	4.55676	4.61047	4.79373	4.82634	4.75865	4.35066	4.79373	4.83938	4.91764	4.91958	4.64448
798	13398_4483	5.37552	5.08359	5.27017	5.50621	4.84317	5.16037	5.47392	5.45463	5.50121	5.74075	4.76949
799	13398_4484	3.68354	3.82227	3.84243	4.25416	3.82227	4.06497	3.53747	3.57437	3.5383	3.82227	3.82227
800	13398_4485	4.31377	4.29533	4.52981	4.63641	4.61252	4.03828	4.44361	4.78715	4.29533	3.95263	4.55197
801	13398_4486	5.88075	5.83654	5.80283	6.01007	5.42605	5.40972	5.78568	5.86598	5.23537	5.98894	5.81484
802	13398_4487	4.90483	4.99006	4.75664	4.83387	5.01635	4.75664	4.47703	5.23482	4.84014	4.61647	4.79125
803	13398_4658	4.27854	4.29263	4.16944	4.33171	4.53405	4.17241	4.54093	4.96098	4.82436	4.86162	4.71903
804	13398_4663	7.37574	7.12229	6.98836	8.06759	6.69779	6.6509	6.38717	6.39284	6.19866	5.79603	6.3864
805	13398_4666_x	7.53241	7.81849	7.98656	8.10682	8.08076	8.09295	7.30091	7.45566	7.67427	7.1009	7.48553
806	13398_4667	8.29422	8.53269	8.57303	8.68017	8.84866	8.95286	5.6435	6.01925	5.84735	5.74936	6.35865
807	13398_4684	5.1641	4.96906	5.06739	5.38032	4.89734	4.94533	5.16282	5.66045	5.42018	7.52659	5.59724
808	13398_4709_x	8.67588	8.71546	8.72599	8.97091	8.77395	8.99698	10.2344	9.84992	9.75485	9.06511	10.2644
809	13398_4716	7.90658	8.15628	8.15872	8.21802	8.16355	8.14857	9.08714	8.59775	8.71364	7.7276	9.30751
810	13398_4732	4.34739	4.41032	4.32043	4.42073	4.49796	3.77915	4.82313	4.72033	4.60404	4.92243	4.63361
811	13398_4981	9.6148	9.67436	9.66512	10.1012	9.80404	9.90565	9.91163	9.94458	9.93713	9.9702	9.92772
812	13398_5010	9.11123	8.88407	9.19304	9.59951	9.36325	9.45238	9.13646	9.31522	9.14202	9.23979	9.47749
813	13398_5067	5.99042	6.06003	5.97797	5.87447	5.97148	5.77122	5.79774	6.0656	5.76538	5.02228	5.63675
814	13398_5086	8.37235	8.42345	8.28431	9.02917	8.48112	8.22855	8.50398	8.27832	8.00197	8.12715	8.4169
815	13398_5089	7.17006	7.32716	7.30847	7.12028	7.1405	7.18753	7.3152	7.21229	7.19113	6.93602	7.35681
816	13398_5103	9.85924	9.82953	9.74056	9.90831	9.71541	9.81481	9.79792	9.85924	9.92156	9.88897	9.98691
817	134660_0301	9.95842	10.1102	10.0008	9.4062	10.0456	9.93941	9.99183	10.0591	9.97454	9.5388	9.98174
818	134660_0389	8.23334	8.48954	8.51857	8.67959	9.24519	9.4517	5.58982	5.46962	5.66207	5.6163	6.08555
819	134660_1542	9.62002	9.74763	9.75621	9.80262	9.73731	9.79576	9.73129	9.82759	9.74766	9.84012	9.8721
820	134660_1586_x	8.59546	8.5556	8.58675	8.94601	8.60928	9.15454	8.43473	8.27816	8.35887	8.35546	8.72449
821	134660_1755	9.45988	9.60554	9.64863	9.79351	9.92341	9.76495	9.60581	9.60423	9.58863	9.76495	9.77274
822	134660_2132_s	5.79818	5.75693	5.74115	5.76334	5.52615	5.33407	5.82858	5.76749	5.96566	5.73179	5.95272
823	134660_2468_s	2.60632	2.66291	2.63851	3.04842	2.99645	3.32699	3.18715	2.64692	2.77701	2.68688	2.98933
824	134660_3937	7.65446	7.96187	7.95323	7.55542	7.67986	7.61495	9.56942	9.6812	9.66742	7.58556	9.5284
825	134660_4115	9.32273	9.39695	9.36523	9.5526	9.49675	9.531	9.21139	9.38321	9.31567	9.40288	9.43076
826	134660_4193	10.2574	10.2267	10.3007	9.91484	10.3104	9.71386	9.38613	9.31282	9.27315	9.69853	9.63476
827	134660_4258	10.1452	10.1598	10.1388	9.93703	10.0658	10.0103	9.99372	10.0549	9.97258	9.96665	9.97059
828	134660_4389	8.62058	8.57563	8.46154	8.73629	8.28842	8.12416	10.117	10.165	10.0891	8.09493	10.2083
829	134660_4689	10.0033	9.90756	9.86892	9.77219	10.2339	9.57297	10.1915	10.23	10.1266	9.8757	10.3914
830	134660_4771	9.73137	9.79333	9.96326	10.1908	9.99296	9.75595	9.83627	9.92926	9.76056	10.045	10.0314
831	134660_4838_s	9.03879	9.18044	9.25416	9.42913	9.46093	9.47655	5.7158	5.63323	5.62157	9.39951	6.16811
832	134660_4958	8.95232	8.83561	8.85105	8.8942	8.96758	8.91298	9.2095	9.18521	9.1112	8.85827	9.08062
833	134660_5196	8.35758	8.51805	8.52818	8.24537	8.82375	8.70385	8.48128	8.46305	8.47146	8.02431	8.96887
834	134660_5407	8.42971	8.39042	8.54832	8.92375	9.1427	9.00654	8.59649	8.52192	8.61762	8.67934	8.87251
835	134660_5447	9.04397	9.11192	9.11192	9.30676	9.10072	8.97093	9.02108	8.9977	9.04462	9.24302	9.0465
836	134660_5515	9.38468	9.66159	9.54826	9.01768	9.77719	9.60131	9.43739	9.54064	9.56087	8.78795	9.72234
837	134660_5662_x	8.84841	8.70237	8.88854	8.57324	8.8636	9.04604	8.75723	8.99997	8.90974	8.08809	8.89245
838	134660_5822	8.93021	8.97755	8.95636	8.98019	9.33811	9.17747	9.27365	9.25078	9.3203	8.87225	9.40486
839	136115_0025	8.48334	8.43735	8.51644	8.43151	8.88801	8.92141	8.55551	8.678	8.59312	8.00918	9.03869
840	136115_0082	9.59439	9.53069	9.65109	10.0083	9.87128	9.65838	9.77173	9.62059	9.85175	9.93124	9.84443
841	136115_0174	10.0326	10.0494	10.0064	9.79145	9.9318	9.88463	9.98274	10.0884	10.0569	10.0117	10.0578
842	136115_0212	6.99337	7.23344	7.15747	7.31442	7.06464	7.05544	7.1396	7.27039	7.28103	7.51038	7.18768
843	136115_0267	3.84881	3.70448	3.79271	3.57022	4.141	4.49565	3.67412	3.29786	3.9767	3.48206	3.48815
844	136115_0273	6.04798	5.71324	5.68772	5.77411	5.78635	5.89243	5.31915	5.91621	5.55362	5.57846	5.81591
845	136115_0305	4.64846	4.71082	4.83521	4.76734	5.24974	4.85899	4.49657	4.68341	4.59922	5.47825	4.88646
846	136115_0306	5.89853	6.47983	6.41881	6.09249	5.77409	6.39521	5.34273	5.77878	5.5667	6.52356	5.83652
847	136115_0322	4.30195	4.30398	4.34625	4.18538	4.36693	4.35478	4.07087	4.5545	4.4303	3.93241	4.42326
848	136115_0323	3.49378	3.53978	3.35551	3.99198	3.86765	3.704	3.30081	3.39362	3.49378	3.65389	3.30672
849	136115_0325	6.44682	6.61307	6.4987	6.28978	6.15567	6.19266	6.68728	7.03957	6.75426	6.32227	7.01729
850	136115_0326	3.44142	3.35323	3.46563	3.32017	3.36856	3.8299	4.19306	3.45552	3.20212	3.32743	3.39215
851	136115_0327	3.0602	2.98524	3.02436	2.91334	3.10207	3.57426	3.06605	3.45007	3.24099	2.90981	3.11983
852	136115_0334	5.01276	4.97874	5.07031	5.15204	4.94157	4.82424	5.04835	5.2114	4.93569	4.87752	5.55918
853	136115_0363	5.44584	5.46678	5.61133	5.46234	5.29224	5.24975	5.48488	5.64087	5.37348	5.76567	5.31581
854	136115_0365	5.69307	5.91232	5.84095	5.59873	4.44803	5.615	5.81609	5.87198	5.64423	5.65801	5.44029
855	136115_0374	4.41205	4.5515	4.42878	4.52331	4.54878	4.73649	4.91149	4.83957	4.47797	4.6874	4.69423
856	136115_0379	4.76633	4.72495	4.92114	4.85119	4.89237	4.67938	4.94838	4.80629	4.92044	4.39945	4.9023
857	136115_0395	6.06612	6.03678	6.01597	5.40738	5.85157	4.39979	6.0603	6.00635	5.7762	5.2353	6.13892
858	136115_0472	8.66437	8.47272	8.61808	8.71158	8.61808	8.47651	8.58495	8.51574	8.41514	8.57439	8.84154
859	136115_0489_x	4.32905	4.00931	4.01786	4.07644	4.34395	4.30157	4.40004	4.03358	4.21731	4.23973	4.22292
860	136115_0490	4.35286	4.46737	4.23534	4.50501	4.80007	4.56613	4.66928	4.56613	4.56613	3.7108	4.48034
861	136115_0858	9.54578	9.5006	9.39996	9.87821	9.88487	9.99088	9.46152	9.58411	9.6408	10.0307	9.71508
862	136115_0906	4.99628	4.77885	4.54672	4.79099	4.29688	5.062	4.69629	4.38398	4.83068	4.72344	4.76316
863	136115_0929	3.24874	3.44511	3.43892	3.49689	3.48732	3.84641	3.39929	3.01773	3.5067	3.44976	3.45115
864	136115_0962	4.8614	4.72585	4.83079	4.92367	4.29906	4.71537	4.57992	5.08627	4.89985	4.64674	4.78844
865	136115_0972_s	5.02961	4.92659	4.93672	4.34225	4.46659	4.97536	4.92659	5.2951	5.1014	4.68212	4.7529
866	136115_1182	9.13631	9.12419	9.25961	9.73247	9.14933	9.34403	9.34353	9.34096	9.42286	9.56876	9.24519
867	136115_1286	9.16359	9.30377	9.32049	9.20919	9.5738	9.78732	9.1645	9.33539	9.3864	9.19373	9.50893
868	136115_1368	8.94429	8.85954	9.00009	9.06552	9.17348	8.06416	9.41595	9.24445	9.07641	8.87741	9.55983
869	136115_1388_x	8.48342	8.97272	9.03136	8.45073	8.82106	8.67163	9.26288	3.52138	3.1588	3.46598	9.10364
870	136115_1393	4.25098	4.17969	3.95317	4.12835	4.49796	4.0733	3.62327	3.57421	3.75619	4.06188	3.82851
871	136115_1398	5.9834	6.29732	6.13997	6.70776	5.93546	6.20568	6.53426	6.7555	6.30772	6.83001	6.31785
872	136115_1778	4.26628	4.40164	4.47769	4.59627	4.22999	3.99898	4.73178	4.59814	4.5501	4.12721	4.41115
873	136115_1817_s	9.51189	9.43987	9.40268	9.78521	9.57208	9.52144	9.60993	9.79043	9.69098	9.54345	9.56428
874	136115_1819_s	9.29286	9.29127	9.29783	9.19834	9.53606	9.49218	9.39101	9.46837	9.41838	9.62656	9.53638
875	136115_1827	9.36834	9.40327	9.37055	9.77614	9.57066	9.42904	9.55881	9.58759	9.44246	9.4995	9.44653
876	136115_2011	8.15715	8.23656	8.13252	8.21298	8.36632	8.27855	8.15885	8.4498	8.32329	8.5005	8.54671
877	136115_2224	5.16886	5.01645	5.09735	4.94966	5.11188	5.02976	5.34678	4.92515	5.37487	4.4189	5.09105
878	136115_2225	5.86481	5.88011	6.09084	6.03207	5.75309	5.60396	6.26213	5.99775	6.26079	6.06651	6.08677
879	136115_2226	4.73825	4.7152	4.81223	4.84308	4.64261	4.04856	4.7348	4.66884	4.78571	4.5584	4.4821
880	136115_2227	5.27463	5.14216	4.99088	5.0165	5.54656	4.91471	5.29366	5.2767	5.34058	5.44248	5.24099
881	136115_2228	5.69651	5.8452	5.88296	5.72943	5.70011	6.00175	5.68315	5.80853	5.73935	5.53572	5.7347
882	136115_2230	2.98591	2.85055	3.12569	3.01794	3.10442	2.94288	3.00541	2.7991	2.97561	2.79252	3.14121
883	136115_2234	6.39862	6.60615	6.68035	6.35207	6.47101	6.27937	7.09851	6.8984	7.38281	7.10074	6.85091
884	136115_2235_s	3.50224	3.55366	3.52711	3.57342	3.50273	4.18478	3.80251	3.62771	4.48393	3.42672	3.58333
885	136115_2238	3.59027	3.71842	3.64747	3.66667	3.7341	4.77943	3.77083	3.3103	3.75287	3.22526	3.37396
886	136115_2246	3.87485	3.99912	3.88031	3.93077	4.16291	4.27557	4.35389	3.92838	4.14124	4.06629	4.34003
887	136115_2249	3.67586	3.91982	3.8567	3.7578	3.73441	4.24793	4.49118	3.87434	3.87769	3.57861	3.5396
888	136115_2290_x	6.25261	6.26593	6.42922	6.35575	6.45533	6.13435	6.64655	6.46521	6.33861	6.63859	6.23045
889	136115_2292_x	3.64214	3.89788	3.48294	3.80884	3.65507	3.2576	3.31113	3.5601	3.63763	3.38486	8.19929
890	136115_2361	6.0563	5.93389	5.97223	6.25456	6.0721	6.45118	5.99646	6.25456	6.02818	6.36202	6.15858
891	136115_2455	3.06944	3.12694	3.05341	3.33517	3.27494	3.93467	3.1588	3.25599	3.351	3.16784	3.637
892	136115_2456_s	2.95357	3.00945	3.13726	3.00502	2.72229	3.12056	3.28822	3.2092	2.97786	2.92858	2.9735
893	136115_2493	3.08748	3.13436	3.34255	3.12617	3.25454	3.31862	3.52558	3.47318	3.96845	3.52602	2.9673
894	136115_2494	3.47875	3.52108	3.45135	3.60034	4.07886	3.61352	3.49337	3.51684	3.46551	3.89679	3.5441
895	136115_2495	3.89985	3.79074	3.93532	4.30851	4.58321	4.1811	4.65705	4.24554	4.04774	4.30231	4.1292
896	136115_2496_s	3.86865	3.9898	3.86073	3.93469	3.90694	3.94487	3.76084	4.29859	3.99202	3.74187	4.06144
897	136115_2497	3.09592	3.27213	3.29325	3.24266	3.39014	3.19708	3.46168	3.17987	3.58184	3.40646	3.297
898	136115_2498	3.21406	3.12742	3.14879	3.15851	3.03697	3.20861	3.10897	3.32107	3.19152	3.03952	3.47397
899	136115_2499	3.10196	2.93193	2.82082	3.09685	3.72365	3.54507	3.18537	3.04419	3.21558	3.3375	3.53542
900	136115_2501	6.93566	7.08471	6.91586	6.88929	6.6744	6.7776	6.94004	6.73093	6.61503	6.76138	6.9809
901	136115_2502	4.21873	4.12208	4.10902	4.17067	3.9399	4.2801	4.06517	4.22916	4.21167	4.08012	4.15581
902	136115_2503	4.22245	4.44994	4.47121	4.38559	4.36052	3.95243	3.51582	4.20702	4.38381	4.01177	4.12785
903	136115_2557	5.80795	5.79041	5.58103	5.85507	5.21025	5.55967	5.34965	5.31402	6.02919	5.49054	4.59731
904	136115_2610	9.0978	9.08691	9.054	9.43474	9.38433	9.287	9.33644	9.37909	9.16688	9.38535	9.51004
905	136115_2664	7.55798	7.76851	7.57079	7.64718	8.02027	7.59596	7.43005	7.82819	7.61393	8.01531	7.90342
906	136115_2790	9.28026	9.27628	9.31359	9.56089	9.12425	9.34383	9.54937	9.74434	9.68651	9.57853	9.41673
907	136115_2793	6.37353	6.28791	6.26621	6.33874	6.45173	6.1689	8.48649	8.25615	8.42451	6.37938	8.57121
908	136115_2983	6.08827	6.03813	6.23508	6.31121	6.18793	6.21928	6.11579	6.05008	6.09273	6.53765	5.62203
909	136115_2984	4.65998	4.69097	4.67322	4.61677	4.79817	4.64796	4.7937	4.85393	4.8385	4.51146	4.65098
910	136115_2985	5.96489	5.73819	5.8479	5.56688	5.3121	6.22545	6.05766	5.8657	5.8457	5.91988	5.78175
911	136115_2986	4.63059	4.45151	4.79223	4.76682	4.29629	4.55505	4.47613	4.72772	4.67135	4.83077	4.47421
912	136115_2990	2.96358	2.8633	2.91551	2.9254	3.3396	3.08975	3.33637	3.24196	3.29585	3.09538	3.22693
913	136115_2992	3.27617	3.15572	3.17672	3.11724	3.09707	3.04987	3.51207	3.25165	3.3326	3.15318	3.55496
914	136115_2995	5.42821	5.31399	5.42636	5.34321	5.24567	5.08557	5.44993	5.82965	5.53296	5.42636	5.36966
915	136115_2996	5.11919	5.13554	5.16811	5.32611	5.17446	5.32004	5.27895	5.34931	5.13308	5.24981	5.61247
916	136115_2997	6.40548	6.43571	6.28838	6.48688	6.08656	6.32859	6.38704	6.45216	6.73742	6.29343	5.69178
917	136115_2998	4.34404	4.6671	4.48547	4.9874	4.36797	4.74992	4.65705	4.48547	4.53267	4.47191	4.33518
918	136115_2999	5.90185	6.24888	6.06026	6.15703	5.80924	6.02515	5.90516	5.98696	5.66879	5.90516	5.85991
919	136115_3000	4.09577	4.05601	4.19072	4.13957	4.13957	4.40157	3.77053	4.0906	4.24517	3.88664	4.33203
920	136115_3004	4.58317	4.4287	4.69123	4.70181	4.89911	4.15959	4.20339	4.19073	4.36582	4.4943	4.83542
921	136115_3008	5.28717	5.4955	5.45317	5.50259	5.41659	5.47605	5.54452	5.80748	5.46472	6.16334	5.36831
922	136115_3009	6.27289	6.51269	6.40619	6.52112	6.47051	6.58492	6.55633	6.53039	6.45557	6.60212	6.47143
923	136115_3009_s	6.44465	6.55289	6.53014	6.38221	6.6886	7.1211	6.83283	6.56498	6.79315	6.59469	6.14782
924	136115_3010	3.9517	3.88426	4.00953	4.36955	4.08371	4.09659	4.1959	4.44412	4.04906	4.21486	3.83802
925	136115_3011	5.99254	5.94741	5.65357	5.83626	5.57428	5.47605	5.99133	6.18309	6.13074	6.04951	5.98955
926	136115_3012	4.93064	4.98834	4.83377	4.59361	4.83377	5.11914	5.01626	4.91623	5.00063	4.47582	4.73049
927	136115_3013	7.81558	7.75585	7.80266	8.28871	7.45919	7.08858	7.90028	7.91395	8.1508	7.90854	7.19519
928	136115_3014	6.03148	6.23263	6.40347	6.57326	5.77247	6.20686	6.14612	6.54465	6.34304	6.4259	6.02945
929	136115_3015	4.95676	4.88431	5.14972	5.12767	5.0695	5.32005	4.82894	5.00269	5.14795	5.41036	5.24037
930	136115_3016	5.43669	5.52129	5.43669	5.19794	5.23612	5.57338	5.9259	5.73266	5.66154	5.46432	5.31532
931	136115_3017	4.59082	4.46802	4.79191	4.54797	4.44701	4.63889	4.52516	5.14874	4.75277	4.3429	4.44701
932	136115_3018	5.01706	5.34377	5.58334	5.84741	4.97093	5.17234	5.18347	4.72022	4.92479	5.77616	5.60461
933	136115_3019	5.42099	5.88508	5.42099	6.11663	5.79668	5.54291	5.32207	5.71487	5.19489	5.52846	5.71961
934	136115_3078	9.96748	9.89617	9.97799	10.103	9.9399	9.79868	9.76161	9.87993	9.92244	9.87499	9.84605
935	136115_3081	9.45123	9.12694	9.13919	9.36242	9.35353	9.36628	9.22368	9.27168	9.23448	9.0593	9.42629
936	136115_3096	3.51788	3.46212	3.61766	3.79703	3.52233	4.41134	3.87762	3.88305	3.88577	4.01911	3.68232
937	136115_3209	4.99771	4.80305	4.88589	5.41227	5.19115	5.40371	5.28128	5.05612	5.23629	5.36014	5.25295
938	136115_3210	4.4303	4.55252	4.49005	4.19423	4.36591	4.29244	4.4918	4.00161	4.89454	4.13826	4.39126
939	136115_3211	4.52437	4.29574	4.45627	4.46373	3.72493	3.85039	4.4578	4.52332	4.7548	4.21631	4.13545
940	136115_3212	2.81951	2.84856	2.80368	2.80185	2.82049	3.30129	3.08616	3.10617	2.91754	3.04538	3.17376
941	136115_3213	2.63807	2.62618	2.68835	2.72407	2.84673	2.57685	2.92596	2.74455	2.76435	3.08193	2.71854
942	136115_3214	3.46696	3.78671	3.65904	3.78035	3.50024	3.31866	3.43905	3.6066	3.6453	3.86571	3.54932
943	136115_3215	3.55417	3.87453	3.60171	4.27804	4.16166	3.70027	3.62198	3.49993	3.68169	4.41822	4.21758
944	136115_3216	2.68072	2.81315	2.77175	2.74061	2.6383	3.17975	2.76311	2.82514	3.00645	3.11041	3.14376
945	136115_3329_s	3.01319	3.26462	3.03138	3.39978	3.35285	3.49296	2.75743	3.25677	2.99785	3.14856	3.30219
946	136115_3359	5.89603	5.91435	5.87768	5.89603	5.2771	5.73883	5.89603	5.80779	5.63428	5.55013	5.75986
947	136115_3360	6.66141	6.51662	6.69924	6.61143	6.46275	5.2924	6.30158	5.86959	6.40949	5.78753	6.25083
948	136115_3446_x	8.86217	9.04155	9.06333	9.02289	9.14073	8.89023	9.29308	9.34589	9.35317	9.17596	9.15329
949	136115_3646_s	4.65334	5.16987	4.78686	5.06888	4.86259	5.29495	4.5179	4.97617	4.62447	4.63817	3.83572
950	136115_3854	10.9053	11.0122	11.0458	10.8766	11.2044	11.1901	9.8479	10.0163	9.87963	11.0042	9.95892
951	136115_3888	9.64144	9.63638	9.64713	9.75072	9.69823	9.47281	9.61735	9.58375	9.61283	9.37101	9.76056
952	136115_4277_x	2.59086	2.55779	2.65087	2.66836	2.79955	2.78046	2.80287	2.87353	2.64653	2.75631	2.69597
953	136115_4338	9.68505	9.56321	9.64425	9.8057	9.61989	9.32211	9.73525	9.6564	9.7563	9.48978	9.69314
954	136115_4363	8.41769	8.57777	8.57799	8.81972	8.43969	8.17485	8.83522	8.88261	8.78783	8.76069	8.48692
955	136115_4368_x	7.60249	7.56382	7.45953	7.16556	7.46097	7.38468	7.52298	7.43175	6.9654	7.09913	7.5692
956	136115_4447	5.10537	5.13617	4.93151	5.15128	5.3355	5.68237	5.02935	4.84041	5.13337	5.30599	5.17914
957	136115_4450	2.99321	3.29813	3.1723	3.05567	3.3968	2.80342	3.09841	3.11263	2.79196	2.67845	2.94887
958	136115_4451	5.01782	5.06751	5.12109	4.9707	4.70975	5.50232	5.66353	5.23003	5.15923	6.09551	5.12358
959	136115_4816	9.07106	9.21869	9.16141	9.03234	9.02026	8.85401	9.0146	8.98361	9.0264	8.63126	8.9651
960	136115_4889	4.42791	4.38242	4.42051	4.43783	4.23634	3.74139	4.89201	4.80587	4.73373	4.90361	4.49006
961	136115_4911	5.20701	5.2622	5.26532	5.27322	5.03392	5.2005	5.27841	5.34389	5.24641	5.68263	5.51081
962	136115_4914	4.07704	4.0518	3.97966	4.11714	4.14249	4.07433	3.78787	3.71396	4.1329	4.4612	4.08136
963	136115_4941	3.36304	3.63033	3.6412	3.4939	3.70391	3.41424	3.62838	3.35996	3.56898	3.66607	3.31256
964	136115_5017	7.33736	7.56154	7.59193	8.02988	8.05223	7.73565	7.81969	7.76639	7.85165	7.80318	8.22095
965	136115_5028	8.03241	7.92546	7.87329	7.53488	7.74386	7.60457	7.95356	7.79126	8.0804	7.33375	7.64063
966	136115_5033	4.90422	5.07035	5.107	4.70419	5.19294	5.10335	4.92468	4.6388	4.48865	7.22637	4.9428
967	136115_5055_x	4.84468	4.95272	4.95248	5.38851	5.26089	5.25888	4.84106	4.99107	4.72123	4.583	4.99107
968	136115_5072	4.31357	4.66837	4.48988	4.39126	4.40987	3.54874	4.39126	4.78505	4.39126	4.22806	3.74182
969	136115_5073	2.97043	3.04741	2.97454	3.11184	3.22173	3.54412	3.3273	3.12378	3.2069	2.96703	3.42498
970	136115_5089	3.79162	3.81961	3.92856	4.07163	3.82851	4.1551	3.65967	3.56254	3.8792	3.87271	4.03651
971	136115_5091	3.60203	3.8971	3.85484	3.36287	3.91013	4.37651	4.07601	4.02824	3.96633	4.21537	4.07024
972	136115_5248	5.20225	5.06946	5.00325	5.12382	5.45531	5.2233	5.29561	5.06638	5.56688	5.48578	5.19996
973	136115_5249_s	4.30414	4.25873	4.04247	4.17427	4.04312	4.41708	3.7952	4.0543	3.98674	4.21397	4.12078
974	136115_5250	10.2718	10.1153	10.0336	9.94758	9.62569	9.81299	9.99536	10.0053	9.88975	10.1339	9.76389
975	136115_5251	4.08783	3.16776	2.99372	3.27269	3.9399	3.27649	3.59731	3.31905	3.25572	2.99988	3.61158
976	136115_5252	3.83559	3.97365	4.03667	3.80802	4.04179	3.73361	3.95152	4.00833	4.50349	3.79492	4.39711
977	136115_5253	3.22462	3.20887	3.26932	3.42891	3.92266	3.36205	3.29262	3.09759	3.08763	3.1234	3.75027
978	136115_5320	9.14219	9.17504	9.03169	8.96147	9.3208	9.44303	8.89509	9.10187	9.15195	9.00161	9.39221
979	136115_5343_x	6.81696	7.0438	7.32004	6.89687	7.23018	7.31004	3.4332	3.75803	3.32488	5.84182	4.19561
980	136115_5351	3.7724	3.72021	3.75048	4.04017	3.81433	3.94394	3.84674	3.74918	3.862	3.66208	3.77954
981	136115_5352	3.26712	3.18432	3.1285	3.03843	3.20851	3.12706	3.11363	3.27823	3.16284	3.33879	3.0459
982	136115_5362	6.34838	5.854	5.8701	6.34181	6.29285	6.03365	9.98041	9.90118	9.96705	5.80089	10.4297
983	136115_5382_s	4.67936	4.60333	4.65604	4.7101	4.51456	4.62976	4.62745	4.92632	4.7101	4.58524	4.89128
984	138002_0001	3.85397	3.81783	3.96814	3.82694	3.65354	3.80266	3.53979	3.80016	3.75678	3.5974	3.696
985	138002_0009	5.08331	4.85667	4.85242	5.0129	4.92229	5.34831	5.04996	5.22794	4.8971	4.8971	4.86474
986	138002_0013	6.80233	6.75179	6.74326	6.88544	6.45361	6.61719	2.95564	3.04885	3.81702	6.46459	2.88598
987	138002_0031	4.31725	4.41195	4.3808	4.2796	4.01437	4.13627	4.88918	4.32788	4.85142	5.1833	4.48665
988	138002_0033	4.72615	4.63415	4.85518	5.0793	4.5361	4.96697	4.85836	4.5575	5.00808	5.34075	4.7715
989	138002_0045	4.87313	4.94099	5.47402	5.66424	4.95174	5.68695	3.65114	3.60062	3.8139	4.99387	3.54784
990	138002_0054	5.31309	5.26643	5.17149	5.63583	5.36088	5.2952	5.29223	5.21252	5.52277	5.96412	5.36433
991	138002_0068	9.68263	9.71356	9.72838	9.69415	9.61884	9.55752	9.40334	9.51278	9.55546	9.41202	9.4654
992	138002_0096	9.66448	9.58937	9.43108	9.67844	9.76758	9.68191	9.34302	9.46687	9.36567	9.76093	9.47597
993	138002_0100	9.4459	9.41776	9.53545	9.38776	9.57773	9.66764	9.5481	9.44528	9.58592	9.41588	9.62836
994	138002_0108	3.67936	3.83095	3.74146	3.65179	4.56223	3.63976	3.73808	3.96097	3.61008	3.43733	3.76808
995	138002_0115	6.85467	6.90077	6.64243	7.14629	6.75127	6.85467	6.85467	7.14563	6.75105	6.79176	6.93456
996	138002_0119	2.91554	3.08604	3.15405	3.11292	3.32366	3.10248	3.24073	3.35209	2.91783	3.18229	3.33482
997	138002_0119_s	3.10333	3.17676	3.25938	3.20401	2.99654	3.3057	3.11948	3.27698	3.22406	3.96481	3.59869
998	138002_0131	5.33178	5.00145	5.15582	5.41568	5.13663	4.88266	5.11998	5.42305	5.42694	5.6998	4.58545
999	138002_0144	3.011	3.31697	3.30003	3.25951	3.81433	3.15996	3.54056	3.44603	3.5285	3.37994	3.54784
1000	138002_0243	5.36905	5.47608	5.53064	5.17965	5.01015	5.02968	5.24234	5.68029	5.45636	5.65013	5.56323
1001	138002_0296	9.33298	9.33516	9.34589	9.57094	9.33819	9.32769	9.30411	9.60535	9.43728	9.51291	9.52169
1002	138002_0297	10.2833	10.2957	10.2728	9.92691	10.0975	10.0528	10.1271	10.0603	10.2166	9.75915	10.2285
1003	138002_0322	3.16753	2.97512	3.10302	3.46524	3.13257	2.91044	3.27258	3.33569	2.92734	3.49582	3.14343
1004	138002_0328	3.25544	3.29624	3.31538	3.3555	3.52481	3.43267	3.51532	3.52121	3.42138	3.59619	2.96904
1005	138002_0333	6.52659	6.67951	6.68254	6.96387	6.45308	6.13608	6.57526	6.90557	6.77658	6.29892	6.29017
1006	138002_0348	9.32733	9.07673	9.19517	9.13341	9.3439	9.31541	9.36617	9.27546	9.39256	9.21601	9.45992
1007	138002_0369_x	2.85821	3.03581	2.94545	2.90506	3.28941	3.00171	2.99713	3.25067	3.04546	3.34746	3.22484
1008	138002_0370	3.6333	3.71669	3.6879	3.94153	4.02225	3.99678	3.25435	3.93764	3.3467	3.11166	4.01165
1009	138002_0372	2.94406	3.14698	3.21485	3.11274	2.92423	3.15374	3.03262	3.31697	3.08692	2.77759	3.20339
1010	138002_0373	3.65247	3.8225	3.63987	3.32428	3.542	4.45671	3.18762	3.41941	3.58589	3.00714	3.10233
1011	138002_0375	4.82543	4.94678	4.72329	5.05326	5.09293	5.04629	5.04629	5.04629	5.12656	5.25826	5.44338
1012	138002_0411_s	9.26291	9.16076	9.04585	9.21809	9.69081	9.76915	6.38222	6.14294	5.88685	9.50081	6.9042
1013	138002_0449	10.2595	10.2209	10.2595	9.77943	10.3696	10.313	10.142	10.1577	10.2088	9.89479	10.1754
1014	138002_0561	5.55103	5.7386	5.35112	5.73982	5.47733	5.4513	5.38792	5.8623	5.35783	5.5427	5.18277
1015	138002_0562	5.71708	5.6591	5.64604	5.78802	5.92807	5.983	5.69321	5.80587	5.92629	6.06963	5.93042
1016	138002_0563	4.5194	4.48687	4.56043	4.50106	4.05731	4.3497	4.55556	4.70973	4.8484	4.06826	4.75378
1017	138002_0564	4.72903	4.82947	4.77907	4.70164	4.99358	5.37827	4.94439	5.14	5.4907	5.33218	5.54816
1018	138002_0565	4.79748	4.89679	4.80233	5.38277	4.8284	4.81292	4.86095	4.98842	4.60173	4.73238	5.086
1019	138002_0566	3.53989	3.75375	3.87596	4.15525	4.31214	3.70303	3.49681	3.79083	3.72124	3.77044	3.70659
1020	138002_0567	4.51216	4.65649	4.56639	4.40582	4.23655	4.42902	4.50926	4.85079	4.57671	4.30622	4.85461
1021	138002_0569	5.36142	5.36325	5.50664	5.66508	5.69233	5.67254	5.3524	5.62134	5.53566	5.66786	5.57898
1022	138002_0570	5.77165	5.93454	6.05149	5.79071	5.97073	5.24254	5.85584	6.29781	6.02818	5.54718	5.59096
1023	138002_0571	5.63188	5.54123	5.55095	5.83592	5.36355	5.47728	5.66132	5.56249	5.1638	5.47625	5.42983
1024	138002_0573	5.41613	5.47097	5.49081	5.07341	5.56737	5.062	5.61071	5.64745	5.42093	5.29308	5.26166
1025	138002_0580_s	5.24572	5.06311	5.30074	5.65932	5.13165	4.98316	5.37651	5.55843	5.51559	5.26337	5.87739
1026	138002_0581_s	5.16926	5.12026	5.02888	5.24125	5.3179	5.45583	5.18201	5.43551	5.08555	5.25362	5.28771
1027	138002_0582	5.47247	5.60045	5.64819	5.60093	5.93312	5.81747	5.92267	5.67985	5.65503	5.42078	6.54032
1028	138002_0620	9.66185	9.74606	9.6965	9.93209	10.0241	9.83316	9.8044	9.70343	9.7332	9.79911	9.91291
1029	138002_0638	6.2511	6.46003	6.39874	6.74474	6.47464	6.44946	5.98028	6.36032	6.39124	6.68415	6.09562
1030	138002_0640	7.12614	6.80949	6.91993	6.89332	6.81813	6.6646	6.79034	6.59558	6.76208	6.33846	6.97345
1031	138002_0667_x	8.67209	9.01235	8.78572	9.16298	8.94058	8.78187	9.45225	9.4836	9.50733	8.70153	9.6531
1032	138002_0668_x	8.80951	8.45179	8.73771	8.53081	8.82153	8.65134	9.10472	9.08527	9.15087	8.50806	9.12155
1033	138002_0733_s	7.66496	7.7177	7.87166	7.12141	7.00678	6.99438	7.52792	7.79182	7.40242	7.17998	7.11608
1034	138002_0757	9.53937	9.60704	9.46488	9.80897	9.54973	9.58027	9.3887	9.47273	9.33213	9.55353	9.44201
1035	138002_0771	4.79829	4.97919	4.86458	4.9115	4.64253	4.23792	4.77249	4.62809	5.41655	5.07513	4.79829
1036	138002_0775	4.98567	5.02949	5.14154	4.60964	4.05464	4.62407	5.15044	4.64498	4.50048	4.28229	4.58545
1037	138002_0776	3.22085	3.3728	3.31697	3.65682	3.26712	3.42855	3.44852	3.42583	3.74054	3.5814	3.45054
1038	138002_0778	3.10299	3.27503	3.1913	3.20723	3.44143	3.38382	3.3643	3.1964	3.19928	3.21467	3.19234
1039	138002_0818	5.68827	5.54019	5.26368	5.45087	5.25679	5.51272	5.70032	5.69173	5.34895	5.42078	5.71581
1040	138002_0828_s	7.55395	7.81719	7.66757	8.06047	7.98789	7.96564	4.76667	4.5619	4.71276	5.13202	4.81867
1041	138002_0835	5.05697	5.21223	4.89693	5.94821	5.03723	4.91688	4.79936	4.64982	9.30368	5.12193	4.83634
1042	138002_0836	3.85493	3.76458	3.95821	3.81581	4.64332	3.71571	3.92091	3.89102	3.74639	3.88413	3.97712
1043	138002_0837	3.94715	4.00397	3.98794	3.97539	3.75692	4.13867	4.01648	4.03954	4.17048	3.91265	4.02693
1044	138002_0847	3.97758	3.98761	4.00505	3.9517	4.10812	4.45465	4.13297	4.21505	4.02651	3.93864	4.12961
1045	138002_0848	3.2361	3.12048	2.94901	2.93389	3.74561	3.25437	3.07482	3.54558	3.11626	3.31664	3.02765
1046	138002_0851	7.99048	8.42474	8.47194	8.58054	8.6382	8.54429	8.37865	8.51563	8.50492	8.70868	8.57112
1047	138002_0892	5.93956	6.03547	6.06089	6.42048	5.73138	5.48804	5.64103	6.16126	6.11637	6.05947	5.85344
1048	138002_0896	9.66606	9.51866	9.65246	9.75875	9.448	9.2087	9.41668	9.44143	9.36756	9.30007	9.49073
1049	138002_0970	9.79407	9.86525	9.80461	9.38704	9.82969	9.80461	9.66211	9.7195	9.69244	9.62621	9.78864
1050	138002_0993	9.86602	9.68875	9.78667	9.53313	9.86602	9.94329	9.73027	9.82732	9.77713	9.46524	9.87946
1051	138002_1049_x	8.54637	8.81957	8.6546	9.04382	8.24412	7.85306	8.69009	9.05349	8.84795	8.95426	8.29723
1052	138002_1081	9.56069	9.64614	9.42922	9.86168	9.67858	9.57634	9.32118	9.51648	9.36516	9.64026	9.74203
1053	138002_1203	9.05368	9.1205	8.92963	9.59908	9.17615	9.40966	8.92854	9.13012	9.05942	9.06177	9.3748
1054	138002_1205	9.78228	9.75381	9.78951	9.13917	9.69298	9.66143	9.65875	9.67934	9.71205	9.39398	9.79008
1055	138002_1282_s	9.75367	9.65787	9.72433	9.67783	9.58566	9.15475	9.7045	9.7096	9.76549	9.39113	9.46437
1056	138002_1383	9.55218	9.60075	9.51909	9.91683	9.74302	9.60088	9.57096	9.60274	9.49361	9.81251	9.70045
1057	138002_1400	9.5753	9.37701	9.66282	9.67634	9.85724	9.87322	9.63026	9.75268	9.83351	9.68609	9.80597
1058	138002_1471	3.69306	3.69434	3.75771	3.65513	3.57439	3.95884	3.73533	3.86626	3.84943	3.85887	3.82383
1059	138002_1473	3.67557	3.57139	3.78685	3.69809	3.84592	3.64484	4.05364	4.01171	3.82426	4.04744	3.75389
1060	138002_1474	5.73752	6.27164	6.24668	6.32245	6.33371	6.79735	6.13305	5.85722	6.01236	6.34855	6.1843
1061	138002_1475	5.14745	5.04389	5.17221	5.79572	4.9197	5.08615	4.93213	4.92776	4.74897	4.57442	4.93213
1062	138002_1479	5.34083	5.17296	5.29858	5.29858	5.68746	5.19245	4.97664	5.24048	5.26342	5.29858	5.36591
1063	138002_1481	5.59722	5.46355	5.48269	5.38391	5.75368	5.25578	5.67108	6.16948	6.12694	6.14273	5.37219
1064	138002_1503	9.50176	9.39419	9.49566	9.73192	9.36077	9.22694	9.5217	9.55726	9.5785	9.552	9.50176
1065	138002_1561	9.62642	9.61818	9.54449	8.6396	9.68732	9.7128	9.59694	9.55033	9.6062	8.49441	9.64337
1066	138002_1608	9.96354	9.82704	9.97019	9.74491	9.90155	9.81341	9.85578	9.92883	9.85724	9.88978	9.94468
1067	138002_1638	9.96161	9.88828	9.92913	9.85778	10.0765	9.96308	10.0469	9.99129	10.0481	9.78939	10.1412
1068	138002_1653	9.82362	9.67265	9.61025	9.91046	9.67706	9.55311	9.49463	9.7102	9.77934	9.62054	9.60939
1069	138002_1795	9.55542	9.68197	9.64159	9.35709	9.50109	9.57037	9.53029	9.62951	9.6371	9.16018	9.51718
1070	138002_1801_s	9.97122	9.91521	9.94661	10.1563	10.1207	9.39083	10.1631	10.193	10.2242	10.1658	10.3698
1071	138002_1903	9.85108	9.76208	9.8892	9.63843	9.77338	9.82666	9.83641	9.79271	9.78087	9.57497	9.95757
1072	138002_1935	10.0837	10.0386	10.0155	9.89309	9.99604	9.91594	9.94762	10.0358	9.98829	9.95002	9.92667
1073	138002_1967	10.0748	10.0071	10.1083	10.1343	10.1532	10.1321	10.0181	10.15	10.0599	10.1321	10.0657
1074	138002_1987	10.1353	10.1415	10.1169	10.3087	9.88825	10.0108	9.95925	9.91086	9.98463	9.89025	10.045
1075	138002_2004	9.69426	9.52974	9.80137	10.0371	9.843	9.91864	9.74107	9.70164	9.6801	9.62546	9.76881
1076	138002_2060	9.6034	9.71859	9.78557	9.50237	9.63278	9.47494	9.52069	9.58654	9.48311	9.20254	9.70321
1077	138002_2141	3.39661	3.40522	3.54124	3.64717	3.15945	3.50255	3.60079	3.46236	3.85465	3.9116	3.85677
1078	138002_2227	5.80224	5.92512	5.96542	6.38153	6.01124	6.16804	7.39216	7.51043	7.59016	5.82681	7.87785
1079	138002_2251	5.5363	5.66721	5.65579	6.04023	5.68163	5.65579	6.28564	6.25061	6.16975	5.65579	5.45532
1080	138002_2355	5.0095	4.73644	5.02609	4.99009	4.88376	4.95203	5.01727	5.18647	4.84213	5.11293	5.20019
1081	138002_2356	6.32346	6.36771	6.43792	6.29404	6.62078	6.44639	6.42336	6.35887	6.32807	6.38551	6.60248
1082	138002_2359	3.11961	3.17097	3.23409	3.2092	3.03871	3.47467	3.3331	3.3623	3.73498	3.49545	3.3678
1083	138002_2360	3.72415	3.66866	3.68422	3.77494	3.46514	3.5625	3.40153	3.93868	3.62836	3.97855	3.60608
1084	138002_2420	4.77725	5.08143	4.77922	4.56347	4.33369	4.97417	4.8785	4.61114	4.77706	3.97415	4.26295
1085	138002_2429	4.37646	4.5259	4.67816	4.50183	4.33033	4.09602	4.12243	4.4112	4.3286	4.61771	4.54082
1086	138002_2431	5.44925	5.41044	5.3974	5.17927	5.03876	5.35872	5.80371	5.68211	5.71979	5.29214	5.71203
1087	138002_2434	4.44593	4.56222	4.47266	4.38917	3.81433	4.09673	5.1638	4.70081	4.64231	4.63841	4.42737
1088	138002_2441	3.50186	3.47806	3.60152	3.77904	3.54068	4.47843	3.64645	3.52887	3.88811	3.98236	3.71594
1089	138002_2442	4.43359	4.49565	4.42058	4.67395	4.39672	4.28349	4.76691	4.452	4.42105	4.43904	4.8232
1090	138002_2447	4.25516	4.56115	4.46864	4.46849	4.93762	4.30172	4.60225	4.61727	4.18773	4.04103	4.07717
1091	138002_2460_s	4.9851	4.98842	4.98842	5.01601	4.97715	4.70983	5.01088	4.91967	4.9888	4.9554	4.69793
1092	138002_2461_s	5.77273	5.80003	5.56578	5.96317	5.55286	5.26403	6.01935	5.9176	5.93974	6.02434	5.50673
1093	138002_2462	5.24489	5.19771	5.31807	5.38629	5.43708	5.02764	5.16428	5.09382	5.33126	5.6445	5.45158
1094	138002_2463_s	5.82628	5.80728	5.75388	5.48901	5.85104	6.09103	6.10175	6.14989	5.98184	5.21418	6.08321
1095	138002_2473	4.47421	4.6615	4.49609	4.48997	4.33506	4.3628	4.13371	4.55366	4.23417	4.45796	4.34539
1096	138002_2476	3.59062	3.86559	3.50096	3.49278	3.9399	3.22649	3.9834	3.84474	4.16811	5.50625	3.85327
1097	138002_2503	9.88458	9.96967	9.95981	9.88458	9.97866	9.82446	9.99526	10.0373	9.99339	9.92127	9.95743
1098	138002_2516	9.19058	9.25888	9.23647	9.24064	9.43919	9.58445	9.11213	9.20504	9.1445	9.3979	9.47798
1099	138002_2553	4.72207	4.66106	4.76858	4.98388	4.93427	4.55396	4.98066	4.92814	5.15217	5.11819	5.12899
1100	138002_2557	5.34574	5.31009	5.3355	5.5685	4.89647	5.2652	5.5541	5.2652	5.42567	5.15221	5.5344
1101	138002_2560	5.97097	5.9719	5.96289	5.51927	5.93509	6.09691	6.00556	5.85296	6.01698	5.83309	6.24168
1102	138002_2561	5.01356	5.1884	5.21627	5.38373	5.14181	5.19803	5.15228	4.79213	4.88787	5.52451	4.98667
1103	138002_2562	4.70312	4.55889	4.65482	4.90858	4.57832	4.63738	4.67346	4.40746	4.53873	5.34526	4.19646
1104	138002_2570	5.58113	5.71803	5.85913	5.53535	5.71865	5.7609	5.85899	5.77268	5.79967	5.17049	5.49231
1105	138002_2581	6.90704	6.95359	7.09602	6.98125	7.18523	7.44009	7.11422	7.15884	6.59171	7.56881	7.50723
1106	138002_2586	4.03318	4.1025	4.2438	4.01266	4.6904	4.13309	4.70205	4.45033	3.95282	4.14279	3.66236
1107	138002_2590	5.72424	5.7508	5.79321	6.50853	5.76108	4.96683	5.9137	6.12779	6.06208	6.17041	5.6885
1108	138002_2591	4.98966	4.87119	4.97388	5.34439	4.96245	5.00855	4.92887	5.07327	5.12223	5.164	4.7866
1109	138002_2592	8.37196	8.26186	8.39696	8.48672	8.03964	8.15988	7.97284	7.88899	7.74121	7.96704	8.12392
1110	138002_2601	4.32986	4.64561	4.41572	4.5301	4.53528	4.50841	4.71044	4.60892	4.4303	4.64807	4.38109
1111	138002_2619	8.48526	8.61487	8.8073	9.17705	8.32745	8.20918	9.0784	9.12023	9.10718	8.43781	9.0317
1112	138002_2626	4.23876	4.23904	4.22118	4.54429	4.29411	4.12396	5.40343	4.78114	4.72096	4.69555	4.8711
1113	138002_2668	3.57861	4.03577	3.84035	3.94053	4.01668	4.23739	3.73408	4.02919	3.8694	3.47297	3.88621
1114	138002_2669	3.9382	3.80783	3.79733	3.89135	3.67892	3.64687	4.12198	3.88023	4.19032	3.66552	4.03567
1115	138002_2670	3.76656	3.84657	3.81386	3.77176	3.94819	3.90199	4.02805	3.63274	3.93017	4.02575	4.69626
1116	138002_2671	4.91077	5.06969	5.11496	5.13941	4.60775	4.54385	4.97993	4.8113	4.38835	5.02603	4.7535
1117	138002_2672	3.36962	3.42663	3.53767	3.56337	3.49388	3.43979	3.03851	3.72301	3.57906	3.13986	4.12084
1118	138002_2673_s	2.78305	2.91752	2.83986	2.84961	2.90843	3.06045	3.17184	3.15862	2.84673	2.80234	3.23119
1119	138002_2674	2.81783	2.91252	2.99445	2.8628	2.82007	3.49534	3.07339	3.24678	3.00133	2.776	3.37165
1120	138002_2675	3.75869	3.79476	3.5604	4.37682	3.75869	4.41203	4.41537	3.67265	3.45117	3.89201	3.4706
1121	138002_2787_x	6.5667	6.45817	6.39959	6.48805	5.66746	6.66618	8.30259	8.41816	7.66826	6.58356	8.97623
1122	138002_2791	2.96926	3.08691	3.00525	3.15058	3.44814	3.52078	3.12841	3.27031	3.61771	3.31531	3.29363
1123	138002_2792_s	4.02175	4.11892	4.16248	4.18388	3.86661	4.22714	4.33193	4.56552	4.3952	3.78198	3.43072
1124	138002_2795	5.24518	3.62803	3.61304	4.19975	3.47411	3.29521	2.90201	2.95176	3.42023	2.86589	3.39194
1125	138002_2802	5.70576	6.06284	5.68063	5.93422	5.70829	5.80079	5.80597	5.81811	5.74562	5.2637	5.92599
1126	138002_2867	9.47637	9.57074	9.63646	9.63837	9.76557	9.67915	9.68555	9.61831	9.53387	9.33809	9.69545
1127	138002_2900	9.75569	9.81067	9.66636	9.79001	9.93876	9.90807	9.85614	9.92672	9.80593	9.85641	9.95608
1128	138002_3072	7.18445	5.36189	5.63396	5.94214	5.30817	5.71923	9.71615	9.90079	9.87846	5.28002	10.0326
1129	138002_3103	4.653	4.73057	4.76732	5.09703	4.58962	4.68537	4.68362	4.81492	5.01885	5.03622	4.97058
1130	138002_3104	4.83927	4.87652	4.84283	5.01728	4.50752	4.70851	5.15244	5.39191	4.90418	4.40333	5.21929
1131	138002_3124	4.73419	4.61361	4.4556	5.0793	4.64467	5.33085	4.27408	4.14256	4.01193	4.9133	3.96563
1132	138002_3125	3.69804	3.89191	3.60143	3.83838	3.67556	3.9076	3.55595	3.89589	3.84477	3.75518	3.83956
1133	138002_3126	3.75332	3.7668	3.67374	3.6158	4.00183	3.89155	3.8074	3.56642	3.65474	3.63788	3.74701
1134	138002_3127	2.69436	2.82866	2.8269	2.86644	2.81569	3.18269	2.70457	2.88307	2.73079	2.92098	2.91226
1135	138002_3138	5.80083	5.76596	5.73759	5.73759	5.47759	5.43735	5.9412	5.62898	5.74783	5.66864	5.73759
1136	138002_3140	9.71585	9.65892	9.66219	9.53948	9.77097	9.86982	9.55199	9.6797	9.50542	9.25855	9.73046
1137	138002_3200	9.75712	9.75712	9.67066	9.89345	9.73313	9.67715	9.94491	9.82641	9.67488	9.6788	9.83786
1138	138002_3224_x	10.7752	10.797	10.7041	10.5874	11.0398	11.133	10.3902	10.3994	10.3129	10.5978	10.4626
1139	138002_3241_s	4.79652	5.19941	4.81189	4.81189	5.10541	4.95953	5.16378	4.60116	4.81189	4.52297	4.59537
1140	138002_3242_s	5.31543	5.36683	5.40237	5.65295	4.8688	5.35713	5.79532	5.39822	5.2838	5.51687	5.29159
1141	138002_3244	4.73935	4.86033	4.91875	4.66968	4.48027	4.75509	5.00308	4.71722	4.6271	4.86909	4.54061
1142	138002_3247	7.88369	7.94702	8.03174	7.07397	7.7509	6.79283	9.8276	9.73375	9.81471	6.61697	10.027
1143	138002_3249	8.59293	3.83493	3.86556	3.60235	9.33997	9.45369	3.6545	3.99062	4.36901	3.53962	3.47693
1144	138002_3261	3.76406	3.63382	3.84474	3.50224	3.27635	3.56179	3.26604	3.43359	3.46008	4.08218	3.49066
1145	138002_3265	5.15893	5.51034	5.21211	5.61019	5.17803	5.4888	5.21929	4.9648	5.08043	4.92878	4.92801
1146	138002_3271_x	7.68303	7.90634	7.62801	8.09359	7.70469	7.47589	6.92941	6.80813	9.7492	5.94849	6.37037
1147	138002_3273	2.96329	3.05181	2.93849	3.14628	3.29158	3.22606	3.17788	3.26943	3.02744	3.10738	3.05969
1148	138002_3275	8.134	8.3287	8.33849	8.87333	8.44099	8.05974	5.88232	6.01579	6.15126	6.23842	5.90308
1149	138002_3279_x	5.55456	5.56216	5.45269	6.00369	5.15994	5.78902	5.1083	5.37527	5.57688	5.55456	5.28342
1150	138002_3288	9.86684	9.86741	9.87993	9.74757	10.0815	10.1114	10.1153	10.0097	9.99737	10.0412	10.0783
1151	138002_3357	4.07762	4.17091	4.16465	3.93757	3.93013	4.1182	4.91791	4.57084	4.28078	4.28397	4.23738
1152	138002_3358_x	5.86038	4.61801	4.77735	4.80758	5.95724	4.39904	4.24779	4.08885	4.08209	4.31424	5.01207
1153	138002_3434	6.66111	6.67731	6.48799	6.6525	6.61098	6.33351	6.70213	6.80322	7.08338	6.91219	6.82427
1154	138002_3472	9.73182	9.67202	9.75498	9.87373	9.68066	9.47868	7.34251	7.42007	7.37816	9.37717	7.10049
1155	138002_3513	3.84414	3.93398	3.92481	4.09677	4.06005	3.77556	4.0276	4.45336	3.79458	3.9752	4.24749
1156	138002_3525	5.59211	5.66244	5.65007	5.58563	5.68735	5.83299	5.72226	5.90672	5.56386	6.00888	5.77948
1157	138002_3540	5.84954	6.01739	5.99749	5.29408	6.07898	5.87209	5.83211	5.955	5.85111	8.10763	6.17664
1158	138002_3593	9.5157	9.49562	9.46149	9.10252	9.67459	9.72632	9.41439	9.37806	9.51639	9.18214	9.51822
1159	138002_3618	9.34698	9.47437	9.44246	8.72422	9.16529	9.19954	9.22269	9.28977	9.23923	8.84452	9.29648
1160	138002_3804_x	6.93212	6.60967	6.67157	7.07817	6.53067	5.73883	6.65026	7.03815	6.87189	6.59158	6.52145
1161	138002_3819	5.78246	6.06138	6.05192	6.32842	6.30526	6.31501	7.55611	7.71261	7.21552	6.7356	7.86903
1162	138002_3907	9.26145	9.38599	9.38932	9.54819	9.40879	9.5642	9.50717	9.52828	9.60754	9.63522	9.03182
1163	138002_3990	9.85562	9.61117	9.68948	10.0131	9.60957	9.57374	9.74793	9.68983	9.67474	9.74571	9.23097
1164	138002_4001	9.9177	9.77561	9.97757	9.99767	10.1393	10.0767	9.97453	9.99936	10.0318	9.96246	10.136
1165	138002_4058	9.82563	9.94549	9.83001	10.2298	9.95137	9.99512	9.56563	9.71364	9.66488	9.76193	9.79168
1166	138002_4077	8.73339	8.92932	8.96197	9.69177	9.4845	9.42752	8.96649	9.20205	9.07181	9.27571	9.55426
1167	138002_4097	9.23256	8.92925	9.08619	8.75128	9.19533	8.81144	9.21867	9.28279	9.23897	8.80827	9.26862
1168	138002_4114	9.09425	9.09857	9.04783	9.27889	8.98378	8.91815	9.03915	9.08378	9.02195	9.08828	9.25343
1169	138002_4183_s	6.61308	3.65388	3.49564	3.27634	3.62161	3.25455	3.26085	3.45465	3.37144	3.74048	2.9629
1170	138002_4216	5.78141	5.91621	4.9959	6.01446	5.20896	6.48106	4.94772	4.87711	4.91197	6.50159	4.6188
1171	138002_4236	6.5349	6.43389	6.5535	6.47109	6.35504	6.4827	6.74962	6.87049	6.89692	6.61799	6.02862
1172	138002_4268	4.8284	4.65166	4.71693	4.76307	4.62382	4.79588	4.62291	4.65517	4.39023	4.71914	4.07759
1173	138002_4273	4.82487	4.97315	5.06441	4.93411	5.12082	5.06127	5.38698	5.02997	5.30615	5.32971	4.84247
1174	138002_4274	4.44449	4.5209	4.34421	4.68931	4.52561	4.16062	5.04027	5.34443	4.72659	4.48548	4.94052
1175	138002_4276	4.1745	4.62265	4.62265	4.54021	4.32748	3.99559	4.63704	4.86581	4.83414	4.88156	4.26664
1176	138002_4308	9.02261	8.95364	8.87468	9.02185	8.80412	8.07233	9.37909	9.62004	9.43852	9.27407	9.01289
1177	138002_4330	9.56809	9.64119	9.77241	9.8038	9.59465	9.46867	9.41435	9.56405	9.4109	9.46806	9.60904
1178	138002_4331	9.35592	9.17189	9.25835	9.34284	9.29303	9.48882	9.31503	9.289	9.22646	9.35592	9.25174
1179	138002_4344	3.67312	3.51498	3.53114	3.68597	3.89018	3.45963	3.69061	3.48597	3.72114	3.90234	3.49365
1180	138002_4346	6.24012	6.39068	6.34363	6.36721	6.22843	6.19277	6.37632	6.47525	6.70459	6.68415	8.6535
1181	138002_4401	9.47705	9.47821	9.5533	9.20088	9.71856	9.97159	9.43713	9.44462	9.5673	9.58219	9.55985
1182	138002_4446	4.19145	4.4325	4.1707	4.42168	4.01856	4.3009	4.27145	4.2478	4.05916	4.59644	3.83377
1183	138002_4448	3.38542	3.48878	3.49035	3.52711	3.09792	3.82731	3.93022	3.87694	3.52477	3.96612	3.45023
1184	138002_4451	3.2841	3.50631	3.52143	3.25144	3.07831	3.57671	3.50631	3.61332	3.92127	3.56501	3.49279
1185	138002_4464	8.84646	8.95735	8.81804	9.40933	9.32713	9.46974	8.86881	9.07464	9.02682	9.41028	9.2357
1186	138002_4479	4.17324	4.24182	4.40392	4.39126	4.38145	4.04514	4.66324	4.53939	4.56167	4.92259	4.4374
1187	138002_4481_s	5.69805	5.63133	5.60888	5.92813	5.68186	6.1941	6.27776	5.70032	5.8545	5.99302	5.24406
1188	138002_4497	4.04714	4.12534	4.13345	4.17396	4.29789	4.3401	3.98513	3.70273	3.92629	4.07383	3.82899
1189	138002_4579	9.77395	9.64606	9.72132	10.0909	9.94805	9.83888	9.64151	9.84369	9.72276	9.94324	9.83888
1190	138002_4583	7.07895	6.87427	6.74438	6.98274	6.60295	6.86904	6.56632	6.86904	6.64972	6.89889	6.86904
1191	138002_4592	9.77873	9.70698	9.52411	9.57685	10.0784	10.0471	9.55972	9.69275	9.58189	9.73563	9.85174
1192	138002_4597	9.42956	9.5732	9.44459	8.97943	9.59057	9.56701	9.48188	9.52773	9.43485	8.8977	9.5337
1193	138002_4648	2.88533	2.98796	3.0037	2.87681	2.81184	2.73571	3.34431	3.42555	3.5372	2.93897	3.73107
1194	138002_4649	7.04839	7.22917	6.99583	7.47793	7.00214	6.75832	7.3591	7.41237	7.43776	6.85214	7.05364
1195	138002_4697	9.27862	9.21208	9.19273	9.25966	9.42562	9.57944	8.90459	9.11267	9.22675	9.40984	9.37465
1196	138002_4747	9.79482	9.90728	9.78305	9.9298	9.83739	9.71516	9.88555	9.93638	9.90125	9.75083	9.77521
1197	138002_4779	9.67778	9.76745	9.70424	9.29738	9.4901	9.71251	9.67833	9.81817	9.71437	9.46528	9.55866
1198	138002_4786	4.80316	5.0671	5.01805	4.76682	4.88361	4.89404	4.92106	5.04121	4.7324	4.52037	4.42091
1199	138002_4807	3.44905	3.47378	3.51771	3.39098	3.76642	3.49175	3.72503	3.54348	4.10237	3.54348	4.27311
1200	138002_4815	4.59055	4.54572	4.54043	4.76405	4.20855	4.07806	4.61505	4.60475	4.94768	4.63827	4.14761
1201	138002_4816	3.62047	3.53197	3.68889	3.80067	4.33326	4.43886	3.51289	3.87966	3.99647	3.5202	4.17134
1202	138002_4826	4.38047	4.42605	4.26117	4.39627	4.15996	4.4219	4.3203	4.61045	4.72584	4.49498	4.39581
1203	138002_4827	3.36335	3.36335	3.46223	3.10412	3.6808	3.74139	3.08657	3.54766	3.3896	3.04076	3.31064
1204	138002_4828	3.95245	3.85636	4.19361	3.95245	3.80986	4.14339	3.67251	4.01081	4.03097	3.92881	3.38915
1205	138002_4829	5.33512	5.34682	5.51901	5.49277	5.11317	5.08536	5.34019	5.41253	6.59419	5.48563	7.7351
1206	138002_4830	4.3954	4.48934	4.64812	4.41944	4.13154	3.92106	4.6249	4.87596	4.45903	4.36143	3.91802
1207	138002_4831	5.91405	6.10618	5.85067	6.07525	5.87575	5.92889	6.09042	5.80356	6.12164	6.04794	5.73058
1208	138002_4839	4.78986	4.73012	4.75278	5.1861	4.79495	4.79072	4.61663	4.54453	4.72483	4.66141	4.72524
1209	138002_4858	4.61572	4.64561	4.42315	4.69883	4.61965	4.97561	4.80939	4.5781	4.77337	4.77381	4.69883
1210	138002_4867	9.46284	9.20258	9.32843	9.66966	9.68492	9.76864	9.54949	9.56099	9.49872	9.58342	9.75175
1211	138002_4870	7.81176	8.0174	8.15398	8.23582	8.48633	8.40633	8.18191	8.28181	8.14922	8.17092	8.43794
1212	138002_4897	9.44705	9.40255	9.40391	9.39922	9.52397	9.58686	9.47012	9.51579	9.55709	9.21952	9.55453
1213	138002_4948	3.04764	2.89143	3.01894	3.0594	3.48284	3.64337	2.9607	2.99917	3.016	3.02459	3.77637
1214	138002_4962_s	9.3106	9.35817	9.48749	9.0926	9.44763	9.36402	9.39745	9.3781	9.39745	9.45932	9.74032
1215	138002_5002	9.67832	9.59477	9.58191	9.30267	9.58614	9.62059	9.4913	9.5583	9.56106	9.15552	9.52298
1216	138002_5035	9.64265	9.5542	9.59496	9.89361	9.57689	9.68339	9.55044	9.68339	9.60065	9.66626	9.75255
1217	138002_5072_x	9.54169	9.48007	9.50102	9.24926	9.40324	9.30177	7.41259	7.23296	7.15928	9.5023	6.99475
1218	138002_5178	9.60937	9.83702	9.6442	9.10447	9.86004	9.98012	9.66337	9.71374	9.7463	9.57098	9.77032
1219	138002_5217	7.72905	7.63145	7.68452	7.52003	8.19208	7.52759	6.31759	6.30098	6.21477	7.70833	6.80058
1220	138002_5223	3.39581	3.39496	3.3378	3.98799	3.66524	3.71581	3.71581	3.95767	3.22258	4.12486	4.57537
1221	138002_5243	10.1124	9.96559	10.1224	10.0461	10.1578	9.83758	10.2166	10.2179	10.146	10.1079	10.4196
1222	138002_5327	9.68021	9.5525	9.44645	9.67803	9.69669	9.61072	9.57542	9.7909	9.63159	9.82581	9.50454
1223	138002_5356	9.92686	9.72798	9.9019	10.022	10.0063	9.83046	9.92611	9.71611	9.96756	10.0334	10.0136
1224	138002_5420_s	9.34464	9.36288	9.2877	9.60829	9.64109	9.63702	9.39147	9.45325	9.33983	9.64626	9.49573
1225	138002_5454	9.48083	9.61122	9.63721	9.12325	9.79352	9.64387	9.7856	9.77497	9.75922	9.81254	9.94413
1226	138077_0005	4.12581	4.14616	4.34627	4.07022	4.50102	4.04887	4.26265	3.98582	4.20161	3.8613	3.39232
1227	138077_0013	4.5877	4.94031	4.8282	4.86945	4.54014	4.99884	4.95989	4.92573	5.13371	4.63694	4.2591
1228	138077_0014	6.31854	6.01473	6.1176	6.35641	5.62799	5.13618	5.99312	5.6465	5.68655	6.26484	5.94666
1229	138077_0018	6.35089	6.45681	6.36173	7.43873	6.66837	6.49673	5.92529	6.03955	6.22844	7.06408	6.12736
1230	138077_0019	6.07146	5.94762	5.91232	6.23327	6.03507	5.69441	5.79071	6.14851	5.58458	5.74082	6.19376
1231	138077_0020	6.23841	6.37769	6.10616	6.84706	6.28315	6.5268	8.19772	8.07379	8.13299	7.2688	8.6323
1232	138077_0026	4.45423	4.70318	4.60523	4.57354	4.70831	4.88983	4.95696	4.88438	4.755	4.75989	4.89005
1233	138077_0046_s	3.03108	3.09318	3.21722	3.29538	3.23045	3.71056	3.06719	2.97199	3.01743	3.02267	2.89395
1234	138077_0049	3.45462	3.41089	3.44158	3.68326	3.84539	3.98952	3.67747	3.57124	4.0878	3.31569	3.65811
1235	138077_0101	4.55446	4.53353	4.61344	4.5995	4.62183	3.63323	4.89906	4.98496	4.56383	4.71157	4.98247
1236	138077_0107	5.20701	5.11548	5.34729	5.42939	4.85449	4.36051	5.4486	5.82522	5.74286	5.47488	5.38731
1237	138077_0109_s	3.01534	3.07639	2.88768	2.96835	3.05559	3.34496	2.95437	3.41802	2.68603	3.0783	3.35808
1238	138077_0112_s	4.3486	4.45021	4.37618	4.36985	3.88167	4.30157	4.04583	4.25169	4.26097	3.98631	3.7424
1239	138077_0118	5.87709	5.79858	5.81251	5.8083	5.17632	5.75121	6.00385	5.8083	5.53245	6.02717	5.68533
1240	138077_0119_x	6.53666	6.89077	6.78918	7.02278	7.53936	7.04741	9.93791	9.92535	9.79163	7.85716	10.2502
1241	138077_0122	2.89932	3.03708	3.01345	3.00299	2.83762	3.44888	3.17321	3.47859	3.11361	3.00337	2.83754
1242	138077_0133	4.04545	4.05573	3.91875	3.9954	4.12561	4.21196	4.11574	4.19272	4.1705	4.82328	4.29392
1243	138077_0145	4.1337	4.2273	4.03962	4.13292	4.40137	4.48815	4.13067	4.12954	4.25294	4.19428	3.88352
1244	138077_0147	2.9267	3.09986	3.04327	3.25608	3.33801	4.41279	3.50877	3.1257	3.03589	3.35052	3.47865
1245	138077_0148	5.57542	5.64364	5.86601	5.94342	6.27071	5.78987	7.6451	7.10849	7.03642	5.72365	6.79977
1246	138077_0150	2.95269	2.99173	2.98116	3.12969	3.10133	3.0068	3.19272	2.95662	3.15399	3.12906	3.9764
1247	138077_0151	3.1905	3.11494	3.19505	3.29621	3.36736	3.29806	3.4945	3.6793	3.66276	3.0725	3.5134
1248	138077_0152	2.71764	2.85234	2.6885	2.74452	2.98204	3.12811	3.10087	2.84576	3.14917	3.15736	3.17755
1249	138077_0156	4.43367	4.13096	4.36295	4.42621	4.04014	4.35036	4.38601	4.33982	4.43765	4.26953	4.60881
1250	138077_0159_x	4.1169	4.26445	4.22668	4.27802	3.90019	3.61939	3.74743	4.4658	3.85183	4.44234	3.96572
1251	138077_0201	7.00525	7.15667	7.20296	7.81171	6.91577	7.06216	6.72626	6.52763	6.42049	7.22183	6.21002
1252	138077_0275	2.89599	2.92175	2.95768	3.19111	3.13666	2.98016	2.76217	2.88615	2.9153	3.1988	3.016
1253	138077_0385	10.084	10.0158	10.007	9.94064	10.162	10.0438	10.157	9.99801	10.1062	10.007	10.1067
1254	138077_0397	9.58993	9.52971	9.54018	9.2156	9.66313	9.8901	9.34243	9.62683	9.494	9.10589	9.58008
1255	138077_0441	9.79401	9.64516	9.84293	9.88979	10.0689	9.91827	9.93849	10.0296	9.87165	9.96375	10.1045
1256	138077_0611	9.31836	9.1248	9.18571	9.55654	9.25751	9.45071	9.34444	9.34963	9.29171	9.27168	9.19177
1257	138077_0638	9.78015	9.72709	9.71038	9.66341	9.82711	10.0165	9.88338	9.83412	9.78414	9.83527	9.92959
1258	138077_0678	8.65059	8.35746	8.92998	8.10039	8.65001	8.74199	9.56298	9.46357	9.43007	8.52402	8.84766
1259	138077_0754	5.0103	5.07969	5.14009	5.1882	4.75794	4.90248	4.9954	5.1667	5.40426	5.31669	5.20239
1260	138077_0775	4.11735	4.19926	4.49488	4.45045	4.66239	5.03443	4.04094	3.92792	4.19462	4.43945	4.34982
1261	138077_0778	6.60946	6.51751	6.56355	6.88217	6.52229	5.74868	6.78025	7.05865	6.95409	6.69394	6.69153
1262	138077_0781	5.36354	5.48347	5.60073	5.48347	5.17232	5.48793	5.30586	5.61047	5.27241	5.7418	5.44231
1263	138077_0807	5.16607	5.58866	5.57274	5.0982	5.22372	5.46012	5.66259	5.64016	5.65568	5.16839	5.31905
1264	138077_0808	6.53554	6.51472	6.65583	6.18011	6.5259	6.29009	6.78944	6.47972	6.60821	5.90661	6.46496
1265	138077_0809	5.668	5.95776	5.7259	5.73173	5.52715	5.05431	5.96636	5.91649	6.15552	5.14929	5.32326
1266	138077_0868	8.95527	9.32859	9.1509	9.28359	9.26857	9.26063	5.88271	5.87009	5.62383	9.12374	5.22133
1267	138077_0877	7.18953	7.35663	7.21848	8.29811	7.08572	7.32283	6.00686	6.25726	6.33733	9.95953	5.97994
1268	138077_1038	6.61242	6.70633	6.67494	6.69655	6.06951	6.30731	7.26605	7.06727	6.937	6.96868	6.68061
1269	138077_1051	8.29555	8.27092	8.34572	7.77657	8.00705	7.86349	7.6161	7.76391	7.72082	7.25769	7.34052
1270	138077_1051_s	5.16178	5.43481	5.30335	5.28936	4.88703	4.91525	5.39363	4.66014	5.2757	4.93994	6.05266
1271	138077_1217_s	5.65346	5.76066	5.90527	5.93906	5.85513	5.93906	6.15622	5.93906	5.93906	8.37883	5.86485
1272	138077_1220_x	9.27567	9.14657	9.40444	9.59895	10.2093	9.93859	9.3958	8.44439	8.19778	10.0686	9.60398
1273	138077_1221	2.85944	2.73202	2.71422	2.86675	2.81365	3.78608	2.92981	3.05414	3.08594	2.97175	2.85826
1274	138077_1313	3.17709	3.08441	3.09946	3.22287	3.52516	3.18716	3.27637	3.3034	3.12395	3.28887	3.59301
1275	138077_1350_s	9.46419	9.58262	9.66172	9.4875	9.67727	9.82049	9.56407	9.73995	9.66477	9.6913	9.72621
1276	138077_1507	9.44874	9.38865	9.31497	9.71997	9.7016	9.06428	5.77554	5.74071	5.64163	9.44665	5.5622
1277	138077_1513	4.97069	4.75229	4.65861	5.07064	4.61386	4.69202	5.10763	4.77241	4.97105	4.62276	4.93434
1278	138077_1563	4.2843	4.42704	4.44863	4.27476	4.01286	4.40758	4.24523	4.42704	4.52733	4.34226	4.7273
1279	138077_1631	4.58063	4.84565	4.85833	4.79779	4.04674	4.75914	4.77614	4.96423	5.14454	4.83252	4.78952
1280	138077_1663	9.96192	9.88984	9.88984	9.9089	9.93063	9.71783	9.84561	9.85781	9.9303	9.85189	10.0231
1281	138077_1688_s	8.30049	8.01435	8.04874	8.17351	8.597	8.74646	8.22294	8.33252	8.30147	8.01392	8.52359
1282	138077_1782	9.45956	9.39176	9.24347	9.84922	9.16754	9.48313	9.11415	9.37166	9.32701	9.69265	9.50952
1283	138077_1793	9.19829	9.35421	9.44234	8.98462	9.77248	9.67323	7.04575	6.78939	6.92192	9.46767	7.36195
1284	138077_1843	5.18941	5.15014	5.06598	5.35699	4.73751	5.40791	5.05894	5.18941	5.07922	5.67058	4.60574
1285	138077_1957	9.10038	9.12927	9.26473	9.47909	9.119	9.04049	8.95335	9.18378	9.01572	9.02949	9.19479
1286	138077_1968	4.87096	4.96578	5.28368	4.99485	4.74925	5.15319	4.92756	4.90395	4.75902	4.73107	4.45938
1287	138077_2027	9.4952	9.69714	9.64997	9.64831	9.49598	9.60395	9.46387	9.54124	9.51822	9.28204	9.58915
1288	138077_2124	9.57295	9.46565	9.60703	9.72618	9.79121	9.83985	9.47976	9.61675	9.63268	9.50903	9.80394
1289	138077_2246	3.21549	3.2334	3.14417	3.06018	3.11139	3.03226	3.18942	3.34068	3.02134	3.23046	3.2989
1290	138077_2260	2.99661	2.94308	3.05582	3.33349	3.13832	3.59456	3.04356	3.08338	3.38031	3.39852	3.94965
1291	138077_2268	4.98567	4.57733	5.03179	5.1679	4.85077	4.7307	4.86346	5.34847	5.1311	4.80188	5.15358
1292	138077_2376	8.95434	9.08714	9.0325	8.65502	9.20435	9.31535	9.24452	9.13149	9.29981	8.70762	9.29542
1293	138077_2408	6.57509	6.59232	6.59232	7.02365	6.36965	6.4101	6.33539	6.5696	6.57507	6.35175	6.42531
1294	138077_2970	3.51153	3.4228	3.49727	3.63323	3.61559	3.18578	3.82094	3.51181	3.59354	3.63323	3.71936
1295	138077_3062_x	2.92125	2.89477	2.83604	2.73157	2.67451	2.96892	3.2155	3.23538	3.9101	3.11276	3.91428
1296	138077_3101	9.75835	9.69929	9.82076	9.65849	9.86481	9.80275	9.8875	9.84688	9.77471	9.63672	9.97943
1297	138077_3146	9.50064	9.35412	9.4501	9.69003	9.82126	9.69656	9.59924	9.62865	9.68382	9.53806	9.90358
1298	138077_3198	9.95503	9.95098	9.99578	10.1389	9.84726	9.90954	9.87829	9.95459	9.90699	9.98921	9.88562
1299	138077_3217	9.8997	9.84892	9.87054	9.73879	9.93902	9.82445	9.99159	9.88301	9.98661	9.44965	10.0024
1300	138077_3304	4.3522	4.70903	4.62414	4.9222	4.2864	4.20082	4.61879	4.48635	4.41195	4.65595	3.97132
1301	138077_3356_s	9.8163	9.89351	9.84528	9.99304	9.87776	9.80159	9.8163	9.99866	9.96998	9.90725	9.70755
1302	138077_3430_s	4.3206	4.49198	4.55966	4.50663	4.50663	4.37014	4.42975	4.41227	4.50663	4.62747	4.6567
1303	138077_3431_s	5.81413	5.80119	5.92027	5.6505	5.44155	5.6584	5.696	5.86125	5.80457	5.50491	5.57934
1304	138077_3502	8.92278	8.94445	8.86199	9.22258	8.94492	9.13838	8.88663	9.14695	8.9052	9.24147	8.71907
1305	138077_3612_s	6.0413	6.16941	6.30001	6.36435	6.27381	6.2522	5.92347	6.1613	6.08657	6.14323	6.1452
1306	138077_3615	4.1005	4.05209	4.16387	4.42328	4.24353	4.68843	4.1569	4.14362	4.16387	4.85785	3.9795
1307	138077_3865	9.39129	9.35237	9.64167	9.60029	9.47686	9.62451	9.70229	9.73372	9.5544	9.7298	9.56703
1308	138077_4049	8.59446	8.72844	8.62994	9.25902	8.9428	9.43226	6.13689	5.78457	6.10061	8.67344	6.23937
1309	138077_4069	8.2503	8.30282	8.08158	8.00763	8.3547	8.20384	6.64124	6.22137	7.35597	7.21041	7.56925
1310	138077_4073	5.74171	5.78487	5.86062	5.95108	5.68303	5.63655	5.68287	5.82644	6.16056	5.96284	5.81832
1311	138077_4074	3.90079	4.02504	3.89619	4.13336	3.97695	4.17553	3.929	3.6207	3.73978	4.35261	4.05205
1312	138077_4095	3.53445	3.5456	3.61767	3.69982	3.85609	3.58747	3.90675	3.95849	3.58688	3.77022	4.70383
1313	138077_4096	4.23294	4.26816	4.3494	4.2886	4.40781	3.92765	4.20702	4.00956	4.17413	3.79011	4.20473
1314	138077_4097	3.84453	3.76876	3.90644	4.35937	4.37294	3.94585	4.18226	4.27854	3.987	3.95736	4.32625
1315	138077_4098	4.1776	4.25009	4.10835	4.1872	3.95915	4.08155	4.25009	4.23763	4.40141	4.20439	4.19659
1316	138077_4105	9.19947	9.44149	9.43622	8.8352	9.46167	9.31701	3.94943	3.80827	4.0473	8.97394	4.04941
1317	138077_4113	6.55073	6.52268	6.61692	6.59689	6.46134	6.36746	6.88006	6.70048	6.78993	6.76442	6.30369
1318	138077_4115	3.8928	3.66969	3.84474	4.12203	4.35763	3.76951	3.97347	3.9583	4.12813	3.90949	3.7022
1319	138077_4116	4.36384	4.23819	4.32781	4.29919	4.61962	4.68907	4.51212	4.5564	4.64723	4.26596	4.56066
1320	138077_4117	6.31584	6.29126	6.04246	6.27793	5.65418	5.76231	6.22409	6.49073	6.12884	5.89078	6.41535
1321	138077_4119	4.25452	4.29617	3.91514	4.34483	4.38889	4.45274	3.89443	4.33139	3.58313	3.62918	4.15852
1322	138077_4120	3.03367	3.26735	3.00064	3.05999	3.53297	3.67449	3.03629	3.16667	3.21361	3.016	3.35696
1323	138077_4121	4.7023	4.6668	4.72177	4.55879	4.54074	4.66653	4.64132	4.47951	4.89607	4.38329	4.7373
1324	138077_4122_x	5.83514	6.03592	5.74833	5.93106	6.19988	6.14605	6.01546	5.91621	6.02044	6.40908	6.17283
1325	138077_4147	4.24673	4.31098	4.45437	4.58123	4.25648	3.71155	3.92727	3.7629	3.71958	4.50652	3.6239
1326	138077_4162_x	2.78001	2.78647	2.85726	2.92675	3.07993	3.78744	2.99222	2.92863	3.17851	3.18883	3.00572
1327	138077_4233	5.25546	5.45782	5.25546	5.59009	5.4217	5.08683	5.03136	5.49042	5.47875	5.73607	5.0542
1328	138077_4234	5.538	5.49081	5.60406	5.93635	5.30885	5.2488	5.48079	5.45758	5.39313	5.77475	5.59504
1329	138077_4241	9.6428	9.67798	9.72188	10.0985	9.79921	10	9.73012	9.86768	9.82507	10.1146	9.81062
1330	138077_4327	8.42636	8.3775	8.37842	9.07815	8.44777	8.85018	8.24531	8.34081	8.16944	8.74199	8.14285
1331	138077_4328	7.68997	7.60629	7.50363	8.02353	7.38884	6.99632	6.85084	7.45371	7.50378	7.22547	7.65289
1332	138077_4364	8.47875	8.44484	8.39924	8.12433	8.35878	8.37349	8.69572	8.47104	8.47104	7.68248	8.49058
1333	138077_4460	9.42214	9.49309	9.52865	9.53477	9.73584	9.76699	9.82933	9.84614	9.89349	9.73274	9.76451
1334	138077_4460_x	9.55815	9.52741	9.58113	8.97569	9.71353	9.79957	9.89211	9.92145	9.89982	9.29785	9.86554
1335	138077_4487	6.61674	6.68453	6.75803	6.9739	6.99049	6.92569	6.68168	6.9462	6.6459	6.995	6.98824
1336	138077_4493	5.61302	5.63615	5.18647	5.12869	5.225	5.5607	5.56245	5.55439	5.44038	4.67377	5.39054
1337	138077_4497	5.76743	5.67963	5.87203	5.75767	5.38796	5.58116	5.59757	5.64182	5.32367	5.12662	5.55438
1338	138077_4548	9.41789	9.45241	9.40595	9.45578	9.53545	9.44748	9.43015	9.46388	9.51889	9.4168	9.49093
1339	138077_4685	6.14229	5.9392	6.06711	6.39542	5.87395	6.02184	6.18799	6.31591	5.92985	8.66434	6.25132
1340	138077_4812_x	9.13868	9.07548	9.06563	9.26935	8.82267	8.75643	9.12759	9.14161	9.06406	8.94425	9.31904
1341	138077_5009	4.54715	4.50373	4.53965	4.17193	4.25931	4.37332	4.50373	4.75129	5.01355	8.43823	3.93228
1342	138077_5010	6.85733	6.89462	6.96318	6.36187	7.40584	7.60602	8.42876	8.52566	8.48838	9.78299	8.56383
1343	138077_5011_x	4.45955	4.36372	4.34535	4.40539	4.05073	3.73912	5.02635	5.52741	5.44477	5.06859	5.07285
1344	138077_5028	4.3303	4.40601	4.44698	4.52981	4.41094	4.62299	3.97299	4.87936	4.83761	4.38734	4.36852
1345	138077_5049	4.95403	5.02281	5.34934	4.93139	4.84222	5.0752	5.28129	5.04999	5.38198	5.03325	5.00381
1346	138077_5051	3.57703	3.63822	3.62851	3.76547	3.76571	3.74139	3.71907	3.87236	3.35667	3.37896	3.71907
1347	138825_0001	3.58165	3.51335	3.57997	3.56683	3.90378	4.50546	4.05546	3.84427	3.87876	3.81084	3.97196
1348	138825_0003_s	3.19117	3.37299	3.20551	3.3137	3.48946	3.4601	3.25913	3.27782	2.89617	9.80297	2.99571
1349	138825_0035	5.65689	5.51133	5.68827	5.68827	5.89918	5.68935	5.56408	5.88237	5.44631	5.61956	5.11752
1350	138825_0036_s	6.27958	6.25847	6.15949	6.3205	5.86279	5.93861	6.43445	6.61627	6.38063	6.47398	6.23871
1351	138825_0037	6.5791	6.68244	6.56686	6.70688	6.53618	6.34559	6.91418	6.83467	6.76065	6.93033	6.32322
1352	138825_0045	4.03596	3.82848	4.18315	4.30413	3.6489	3.8127	3.82924	3.7629	4.03097	3.85512	4.3852
1353	138825_0046	5.46246	5.41318	5.67136	5.41445	5.52739	5.70175	5.46246	5.14845	5.78302	5.43625	5.56838
1354	138825_0051	3.2384	3.11632	3.27239	3.14871	3.01761	3.0622	3.29744	3.52138	3.9397	3.21443	3.40682
1355	138825_0052	4.74917	4.76075	4.78805	5.02981	4.58899	5.14093	5.13417	4.96478	5.02981	5.30092	4.9702
1356	138825_0054	3.02621	3.1231	3.37854	3.26122	3.37032	3.54417	3.24077	2.99958	3.6855	3.08233	3.30144
1357	138825_0070	4.56335	4.54614	4.73107	4.32059	4.43462	3.97767	4.5647	4.98653	5.85314	4.78065	4.94453
1358	138825_0075	3.1672	3.15088	3.05441	3.45832	4.27269	3.43089	3.20669	3.5129	3.14268	3.41633	3.31801
1359	138825_0080	5.43526	5.36318	5.37666	5.57377	5.23188	5.343	5.41319	5.43113	5.68998	5.545	5.47009
1360	138825_0102	3.35416	3.15565	3.20584	3.1337	3.16884	3.41137	3.10049	3.11897	4.36753	3.49695	3.17663
1361	138825_0110	4.49842	4.49118	4.15007	4.47606	4.30464	4.39981	4.72635	4.37058	4.42752	5.2434	4.07616
1362	138825_0111	5.06315	4.88105	4.97721	5.2242	4.44882	4.67371	5.1314	5.0818	4.98118	5.04669	4.55818
1363	138825_0114	5.9292	5.9179	5.90023	6.24497	5.97424	5.63778	5.86838	6.03994	8.34129	5.89306	5.64465
1364	138825_0135_s	2.68835	2.59513	2.71422	2.73701	2.97576	2.9093	2.84217	3.07412	3.03715	2.878	3.21669
1365	138825_0230	4.9398	4.72321	4.73171	4.56352	4.7488	5.05732	5.64829	4.69102	5.67215	5.64229	5.02733
1366	138825_0289	9.75983	9.77421	9.74875	9.81562	9.87454	9.79917	9.73959	9.78199	9.81642	9.89312	9.80439
1367	138825_0422	4.93776	5.22132	5.10254	5.07447	4.68224	4.4953	5.08687	5.05731	5.08294	5.40572	4.82024
1368	138825_0605	5.75002	5.8617	5.68317	5.26168	5.40084	5.6934	6.26055	6.60725	5.74281	5.8607	5.76672
1369	138825_0607	3.84173	3.79304	3.55584	3.95188	4.02447	3.6425	3.74933	3.58646	3.74873	4.10791	3.80332
1370	138825_0730	9.72356	9.61658	9.77933	9.77342	9.80819	9.84668	9.85067	9.84997	9.86693	9.79496	9.72126
1371	138825_0749	5.07513	5.05391	5.1484	5.07244	5.08096	5.12874	5.293	5.10283	5.07513	5.2979	5.21451
1372	138825_0876	9.00375	8.7099	8.6945	8.95151	8.7516	8.27756	9.37791	9.32295	9.35891	9.01715	8.84349
1373	138825_0994	9.46677	9.3541	9.47175	9.32197	9.77636	9.83184	9.61582	9.42629	9.56461	9.43986	9.81702
1374	138825_1044	6.07944	6.17266	6.03837	6.21999	5.77012	5.76156	6.46969	6.60759	6.40816	6.16909	6.07223
1375	138825_1048	5.73421	5.78695	5.83291	5.65027	5.55746	4.76662	5.89137	5.67594	5.56374	5.20806	5.23074
1376	138825_1049	4.59106	4.78687	4.93581	5.27374	4.59347	4.67689	4.83934	4.73136	4.79404	5.08228	4.89086
1377	138825_1050	4.91611	4.9224	4.88694	4.88694	4.88694	4.79564	4.8373	4.80533	4.66175	4.83103	5.01068
1378	138825_1051	5.37954	5.65346	5.30738	5.62017	5.55051	5.71493	4.35514	4.20778	4.50364	5.39508	4.42868
1379	138825_1052	5.29927	5.52832	5.75208	5.64311	5.34341	5.37507	5.641	5.63757	5.87533	5.3825	5.49739
1380	138825_1068	3.24256	3.26469	3.20234	3.33327	3.74636	3.53786	3.52528	3.30938	3.31862	3.32711	3.71052
1381	138825_1072	4.24232	4.22713	4.17287	4.26267	4.0703	3.89155	4.31343	4.26738	4.23383	4.5456	4.22872
1382	138825_1075_s	3.04642	3.07814	3.1181	3.15039	3.46245	3.54058	3.44981	3.0448	3.10007	3.3897	3.32003
1383	138825_1076	4.65943	4.87974	4.87046	5.20873	5.04167	4.93217	4.70717	5.19758	4.80466	4.97979	5.1157
1384	138825_1077	2.92471	3.14591	3.05654	3.2849	3.48742	2.98237	2.97424	3.17056	3.19621	2.94545	2.96252
1385	138825_1078_x	5.40117	4.39253	4.7714	4.40024	4.75511	4.9435	4.37882	4.23377	3.9388	4.69431	3.99794
1386	138825_1082	4.72119	4.62523	4.85088	4.96468	4.8529	4.9702	5.02429	4.65138	4.99619	5.02909	4.54014
1387	138825_1092	3.7336	3.7735	3.82458	3.92615	4.02986	3.89576	3.80546	4.1112	3.90284	3.65399	3.80046
1388	138825_1093	6.66204	6.79922	6.8577	7.19318	7.50016	7.51138	4.06227	3.90029	3.93187	3.77267	3.69828
1389	138825_1397	9.10276	9.21802	9.20557	8.25991	9.11362	8.65708	4.68357	5.07562	4.76407	4.2635	5.06753
1390	138825_1402	4.44247	4.29	4.29641	4.82509	4.68221	4.67833	4.61438	4.43141	4.58762	4.50618	4.33968
1391	138825_1403	2.83903	3.08148	2.83042	2.87587	3.09707	3.19452	3.05343	2.91353	3.07142	3.34197	3.39725
1392	138825_1416	3.71801	3.85279	3.90513	3.40698	3.94349	4.21021	3.93477	3.52823	4.05084	3.62895	4.02429
1393	138825_1417	3.46486	3.46982	3.38583	3.35694	3.35032	3.68597	3.45232	3.45087	3.39192	3.18611	3.75989
1394	138825_1421	9.86333	10.207	10.2809	10.2072	10.175	10.0803	6.52795	6.56463	6.53918	8.00983	6.62763
1395	138825_1600	4.35054	4.39726	4.20584	4.15547	4.57732	4.35738	4.55599	4.41537	4.59643	4.41537	4.36024
1396	138825_1601	4.63059	4.74699	4.8075	4.73021	5.2856	5.10103	4.48602	4.77122	4.58059	4.63309	3.90307
1397	138825_1704	9.89772	9.85413	9.82033	10.063	10.0523	10.0034	6.58877	5.97114	6.71708	10.0989	6.65116
1398	138825_1897	8.9621	9.1659	8.97644	9.14056	9.13471	9.05587	8.77306	8.74378	8.48974	9.16786	8.75663
1399	138825_1978	7.70135	7.90833	7.82323	7.78134	7.98871	7.79681	8.07635	8.04256	8.0116	7.60997	8.47748
1400	138825_1985	3.46188	3.66366	3.52209	3.3831	4.03629	4.63928	3.65531	3.60062	3.87661	3.79043	3.22243
1401	138825_1987	5.07733	5.33864	5.00374	5.40206	4.73174	4.36878	5.30096	5.57494	5.53889	5.1443	5.21247
1402	138825_1988_s	4.53473	4.61147	4.59714	4.96908	4.56026	4.36834	4.69687	5.12505	4.65087	4.83392	4.73588
1403	138825_1992	4.16248	4.2867	4.34548	4.1591	4.56235	4.06117	4.43772	4.55504	4.80041	4.07706	4.51827
1404	138825_1993	3.26219	3.41379	3.3879	3.32503	3.18812	3.83729	3.6404	3.36693	3.34812	3.27317	3.48781
1405	138825_1994	3.34655	3.43762	3.66135	3.6518	3.38063	3.42414	3.43229	3.60726	3.4814	3.60682	3.7823
1406	138825_1995	4.02616	3.84499	3.80147	4.17621	3.82518	3.81061	3.7063	3.99252	4.17281	4.76576	4.02616
1407	138825_2331_x	7.48603	7.60642	7.50623	8.04872	7.54089	7.6634	7.95413	7.53199	7.65648	7.50291	7.54994
1408	138825_2477	3.02097	3.1531	3.15622	3.26961	3.38416	3.91446	3.64526	4.00875	3.92004	3.5659	2.98234
1409	138825_2478	5.79726	5.74517	5.81379	5.59423	6.02043	5.65189	6.071	5.77712	5.87837	6.40066	5.9378
1410	138825_2479	4.98975	4.88243	5.06788	5.40014	5.50763	5.49783	4.70821	4.83821	4.85041	5.09404	5.63504
1411	138825_2480	2.9043	3.04777	2.97197	2.9518	3.37335	3.84153	3.14989	3.09203	2.93192	2.82704	3.57996
1412	138825_2481	5.24183	5.38282	5.46363	6.00184	5.92589	5.73853	5.6376	5.79072	5.44271	6.05619	5.73869
1413	138825_2482	4.86112	4.90315	4.99124	5.36725	4.66613	4.73169	5.32635	5.19726	4.84275	5.02845	4.41644
1414	138825_2483	4.32388	4.12483	4.32388	4.12707	4.19776	4.52768	4.04698	4.69472	4.45344	4.62071	4.21785
1415	138825_2484	3.17051	3.28243	3.19415	3.33105	2.94972	3.29957	2.90027	3.25237	3.08692	3.52932	3.33418
1416	138825_2486_s	4.60905	4.60874	4.92782	4.85433	4.84483	4.65425	4.5897	4.52097	4.69061	4.54575	4.55542
1417	138825_2487	4.95272	4.96182	4.98793	4.9571	4.71908	4.04433	4.81324	4.86205	5.38529	5.23835	5.14181
1418	138825_2491	5.08197	4.96941	4.80592	5.2711	5.13985	4.59491	5.50475	5.30613	5.5134	5.13865	4.53758
1419	138825_2492_s	6.86729	6.37072	6.40308	6.59345	6.41663	6.52121	6.75509	6.75509	6.59971	6.36794	6.76963
1420	138825_2494	8.2982	8.51115	8.39336	8.19618	8.76926	8.28987	9.70746	9.27261	9.57932	5.30973	10.0625
1421	138825_2498	3.8069	3.96076	4.07292	3.89553	3.8412	3.64739	4.24001	4.22752	4.35812	3.98631	3.88354
1422	138825_2499	5.10085	5.12867	5.5499	5.6896	5.38202	5.39045	5.42104	5.52135	5.0633	5.51015	5.00821
1423	138825_2500	4.21214	4.39657	4.3269	4.21214	4.22666	4.2565	4.54974	4.3719	4.03572	4.58027	4.02403
1424	138825_2501	3.16343	3.21089	3.41455	3.19708	3.54809	3.29986	3.31532	3.33531	3.13213	3.6125	3.40682
1425	138825_2502	7.18316	5.32791	5.51602	5.82538	5.90437	5.5143	7.39454	7.10567	7.09034	5.04643	7.54644
1426	138825_2503	6.97071	6.36022	6.5862	6.57068	7.20664	6.01832	6.142	6.36432	6.29001	6.00528	5.82164
1427	138825_2504	6.45419	5.8838	5.98875	6.06097	6.42596	5.75329	6.45393	6.27646	6.57794	5.74095	6.73985
1428	138825_2507	5.32719	5.42258	5.57636	5.31052	5.00187	4.95268	6.16116	6.42534	5.75805	5.58348	6.2196
1429	138825_2508	2.73745	2.68321	2.78964	2.75679	3.21642	3.0248	3.04647	2.77647	2.81143	2.7674	3.08446
1430	138825_2509	3.61582	3.49066	3.46029	3.45302	3.78599	3.15374	3.6545	3.65933	3.43615	3.56383	3.89144
1431	138825_2510	4.04813	4.08372	4.15077	4.4497	3.79529	4.20082	3.82479	3.76362	3.75446	4.19409	4.35328
1432	138825_2513	4.71514	4.6653	4.79031	4.8718	5.21613	4.86145	4.77038	5.34382	4.99007	4.89838	5.01291
1433	138825_2514	3.40181	3.59906	3.57189	3.52284	3.58802	3.68643	3.4642	3.35185	3.56538	3.26049	3.56373
1434	138825_2530_s	2.71561	2.74815	2.73456	2.71611	3.16644	3.17811	2.68825	2.66378	2.70127	2.86269	3.10045
1435	138825_2538	2.82313	2.84558	3.01339	2.86888	3.26306	3.04535	2.95071	3.17809	3.00345	6.7585	3.13738
1436	138825_2561	7.96733	8.103	8.08669	8.70258	7.07136	7.46291	8.69756	4.23712	4.9182	9.41911	4.92441
1437	138825_2566	9.08414	9.08969	8.85618	8.4385	8.58998	8.31392	10.0752	8.16374	8.18414	8.61014	7.56214
1438	138825_2596	6.46944	6.27886	6.22058	6.61134	6.48014	6.22448	6.35646	6.38027	6.56395	5.96369	6.77176
1439	138825_2643	4.64365	4.91343	4.92635	4.6747	4.49905	4.57718	5.01536	4.24724	5.14576	4.90195	4.12848
1440	138825_2644	3.19016	3.26536	3.31938	3.665	3.34953	3.3878	3.30301	3.58563	3.25058	3.5398	3.29598
1441	138825_2645	4.01745	3.90455	3.89962	3.99023	4.31893	4.12662	4.10573	4.04614	4.25607	4.06365	4.59142
1442	138825_2646	2.98383	3.22064	3.20711	3.36514	3.33607	3.36939	3.18342	3.01557	3.19954	3.49193	3.26585
1443	138825_2649	3.7029	3.69681	3.88867	3.80541	3.33193	4.37899	3.81837	4.4315	3.56729	3.64464	3.37874
1444	138825_2650	3.72485	3.64498	3.68589	3.71696	3.50099	3.677	3.66544	3.17945	3.66544	3.33689	3.2675
1445	138825_2654	2.57922	2.6271	2.68312	2.81933	3.13465	2.88112	2.63721	2.90653	2.67972	2.70703	3.13189
1446	138825_2657	4.66923	4.82779	5.03495	4.82537	4.79471	4.95268	4.79471	4.51833	4.97038	4.06382	4.85588
1447	138825_2660	7.10777	6.9078	6.98108	7.60869	7.41404	7.01357	6.95786	7.00127	7.06357	6.47608	7.61493
1448	138825_2663	3.08367	3.15975	3.13006	3.39	2.92715	2.87884	3.29386	3.28398	3.23942	3.0679	3.00323
1449	138825_2664	2.98633	2.92407	2.94214	3.07584	3.35126	3.18915	3.09272	3.04214	3.11717	3.48026	3.0554
1450	138825_2665	3.15319	3.23351	3.16824	3.1479	3.20403	3.45403	3.51582	3.32684	3.3726	3.45404	3.9407
1451	138825_2667	3.68399	3.6143	3.68605	3.46021	3.59288	3.40305	3.72461	4.14433	3.76356	3.9648	3.74586
1452	138825_2668	3.26712	3.11372	3.40499	3.25188	3.9399	3.23244	3.54556	3.57215	3.5117	3.70678	3.22748
1453	138825_2669	3.88341	4.15263	4.02365	3.97857	3.84707	4.06605	4.38079	4.15724	4.3504	4.29264	3.74836
1454	138825_2674	5.50012	5.35112	5.45138	5.59249	5.38411	5.31355	5.04558	5.52825	5.56239	4.50342	5.34844
1455	138825_2734	3.26287	3.36429	3.44337	3.4264	3.75082	3.49402	3.52821	3.32096	3.46951	3.49402	3.62895
1456	138825_2735	4.07773	4.00865	4.07018	3.90196	4.12579	4.3627	4.65078	4.20943	4.31942	4.22998	4.56202
1457	138825_2736	2.91772	2.86636	2.91238	2.91218	3.25431	3.10961	3.07884	3.02006	2.9359	3.34217	2.95674
1458	138825_2737	2.8849	2.74826	2.89042	2.90041	2.84128	3.37045	2.9663	3.43291	3.12323	3.16283	3.39606
1459	138825_2738	3.55371	3.53391	3.47315	3.5104	4.15367	3.54507	3.70606	3.48449	3.197	3.89532	3.84275
1460	138825_2739	3.9694	4.01706	4.11939	3.97458	4.0528	4.34238	3.96679	4.18828	3.73227	3.95043	4.29645
1461	138825_2740	3.61876	3.77663	3.64044	3.71672	3.87613	3.45047	3.76469	3.87865	3.44923	3.89443	3.8896
1462	138825_2792	2.82908	2.76486	2.81497	2.89268	2.99943	3.07965	3.05263	3.14482	2.90829	2.84264	3.33847
1463	138825_2814	5.04894	4.92605	4.94488	5.51139	4.60354	5.16299	4.75847	4.96271	4.9735	5.16839	4.33649
1464	138825_2815	3.7927	3.5295	3.84243	4.35649	3.6055	3.87562	3.67297	3.72261	3.74169	3.73859	3.91791
1465	138825_2845	9.64789	9.55059	9.617	9.84389	9.94064	9.79669	9.61483	9.59733	9.68571	9.87169	9.90532
1466	138825_2861	6.78916	6.8855	6.70207	6.55453	6.82398	6.5148	6.04991	6.09865	6.63464	6.56558	7.04694
1467	138825_2876	8.84761	9.02374	9.16264	9.12687	9.18443	8.93041	8.64699	8.96355	9.12348	8.70459	9.15049
1468	138825_2992	3.19845	3.24649	3.18149	3.37542	3.29348	3.13224	3.47361	3.32446	3.42583	3.66728	3.59235
1469	138825_3017	5.09592	4.94242	5.15237	5.2282	4.89517	5.43139	5.94828	5.28281	5.88909	5.40384	5.31249
1470	138825_3018	5.17819	5.30663	5.32661	5.58274	5.45087	5.49231	5.42342	5.45799	5.08153	5.49698	5.52863
1471	138825_3023	9.65037	9.65752	9.67724	9.64872	9.90779	9.86046	9.69013	9.72989	9.83326	9.49701	9.94355
1472	138825_3082	9.61646	9.38963	9.60112	9.43714	9.61743	9.34646	9.58045	9.36865	9.55219	9.353	9.68246
1473	138825_3088	9.85288	9.76702	9.96084	9.96986	10.107	9.92688	9.83282	9.90827	9.91279	10.1157	10.1231
1474	138825_3117	9.16637	8.99423	9.19475	9.26395	8.83498	8.6582	9.24673	9.42767	9.32494	9.02392	8.96355
1475	138825_3337	9.78224	9.88942	9.86104	9.71542	10.0102	9.93877	9.95702	9.926	9.9337	9.64586	9.99486
1476	138825_3483	9.4007	9.45748	9.27008	8.90429	9.48634	9.40945	9.35666	9.23397	9.3544	8.7611	9.54338
1477	138825_3980	9.96294	9.82563	9.9102	9.87316	9.81873	9.64895	9.65577	9.72193	9.74992	9.50455	9.81573
1478	138825_4040	10.0123	10.1925	10.1794	9.97342	10.2944	10.1428	10.059	10.1474	10.1617	10.1993	10.2398
1479	138825_4145	9.33136	9.02867	9.3376	9.1576	9.44033	9.4797	9.12918	9.31973	9.31384	8.78543	9.48927
1480	138825_4560	3.4009	3.44614	3.27606	3.68792	3.93619	3.42105	3.37345	3.29286	3.25426	3.64016	3.48424
1481	138825_4561	4.30791	4.32752	4.21721	4.62464	3.96814	4.42628	4.04257	4.41722	4.33481	4.06261	4.04354
1482	138825_4576	3.62879	3.88285	3.69726	3.5826	4.1818	3.58087	3.68995	3.84461	3.38052	3.47367	3.44853
1483	138825_4578_s	6.45741	6.38307	6.37325	6.91293	5.94844	5.9244	5.87741	5.99763	6.19044	6.61088	5.46797
1484	138825_4625	3.57509	3.80828	3.89389	4.09287	3.70699	4.1741	3.6283	3.84689	3.76294	3.68506	3.55716
1485	138825_4634	9.21058	9.40218	9.38259	9.41636	9.44107	9.3575	9.42235	9.36477	9.40352	9.14801	9.49057
1486	138825_4689	9.36914	9.4894	9.62777	9.69977	9.64475	9.67426	9.56185	9.45203	9.49992	9.57083	9.69977
1487	138825_4929	6.26739	4.74667	4.70798	4.52546	4.80404	4.7057	4.8474	4.61223	4.82275	4.7366	4.70053
1488	138825_4931	5.73081	5.65633	5.65633	5.91504	5.53762	5.44415	6.21783	5.47696	5.75323	5.59243	5.54125
1489	138825_4932	5.37547	5.38574	5.25337	5.57947	4.84745	5.13304	5.19213	4.96013	4.91566	5.28903	5.33444
1490	138825_4967	7.35206	7.63156	7.63628	8.38477	7.96918	8.02772	3.54893	3.1785	3.30005	7.07342	3.07919
1491	138825_5013	4.82103	4.99212	5.42641	5.61628	4.98838	5.75707	4.76882	4.89002	4.84071	5.45877	5.24955
1492	138825_5020	6.48563	6.52725	6.47729	6.21816	6.40415	5.77782	6.29029	6.32913	6.55014	5.89637	6.6551
1493	138825_5022	6.04664	6.28665	5.87331	6.07171	6.15073	5.95778	6.50638	6.23156	6.47679	6.59228	6.08562
1494	138825_5041	5.67653	5.7987	5.87293	5.77987	6.12513	5.36805	5.98962	5.82993	5.92826	5.5865	5.85897
1495	138825_5043	6.17603	6.11128	6.01555	6.26526	6.3581	5.98606	6.13464	6.33277	6.4872	6.41642	6.58362
1496	138825_5044	4.6034	4.72144	4.77331	4.64294	4.96153	5.16509	4.85694	4.80703	4.69641	4.02575	5.09994
1497	138825_5047	4.98427	5.13686	5.1768	5.48418	5.6416	5.33842	5.0772	5.07393	5.33778	5.5112	5.08107
1498	138825_5057	6.75841	6.79151	6.76116	7.75678	6.71471	7.11381	6.91568	7.12826	6.68334	7.46473	6.64038
1499	138825_5064	8.43174	8.45065	8.41597	8.90861	8.03483	8.17199	8.44901	8.73605	8.60289	8.64516	8.13326
1500	138825_5065	5.54503	5.69695	6.01356	5.97571	5.84137	5.77769	5.56916	5.84137	5.99616	5.73489	5.80744
1501	138825_5066	4.6579	4.64434	4.50878	4.77962	4.7387	4.27018	4.73659	4.75742	4.76012	4.94446	4.62475
1502	138825_5067	3.29231	3.26637	3.24036	3.6322	3.30862	3.25232	3.46103	3.45699	3.57805	3.64227	3.16824
1503	138825_5069	2.6616	2.68954	2.68807	2.68258	2.59468	3.38071	2.98935	2.84793	2.78101	2.82864	2.74727
1504	138825_5078	3.78308	3.88595	3.80308	4.2557	3.87508	3.81921	3.55485	4.20355	3.93009	3.71769	3.72365
1505	138825_5079	4.23316	4.40947	4.25853	4.11277	4.41332	4.34103	4.37146	4.07814	4.28489	4.51569	4.86204
1506	138825_5081	5.53153	5.62886	5.79473	5.63543	5.3066	5.22027	5.75798	5.99308	5.84375	5.38913	5.64517
1507	138825_5082	7.11	7.04191	7.10417	7.13395	7.18985	6.78058	6.62886	7.09309	7.18655	6.99415	6.98303
1508	138825_5092	5.66314	5.66121	5.85495	6.28613	5.97013	5.32975	5.87451	5.90944	6.2418	6.1477	5.94903
1509	138825_5104	3.55244	3.56361	3.45164	3.61019	3.53467	3.53802	3.67088	4.26758	3.48934	3.83015	3.77391
1510	138825_5106	7.34959	7.3543	7.21728	7.43959	7.08281	7.42952	7.49629	6.82555	6.67399	8.00066	6.91189
1511	138825_5111_s	4.9222	5.19785	5.16132	5.15084	4.98664	4.82458	5.01641	5.50369	5.36242	5.084	4.9131
1512	138825_5112	6.08614	6.09671	6.2511	6.4194	6.08227	6.31088	6.21469	6.29827	6.50403	6.60609	6.47614
1513	138825_5116	4.74245	4.81685	4.88402	4.66401	4.60332	4.95817	5.39165	5.13014	6.00348	4.75331	5.19849
1514	138825_5120_s	6.32917	6.64176	6.69852	6.83935	6.37378	6.63043	6.6784	6.59849	6.4234	6.20369	6.00877
1515	138825_5121	4.12691	4.41754	4.53387	4.71242	4.37238	4.08165	4.61505	4.54555	4.06047	4.32231	4.41588
1516	138825_5132_s	3.37108	3.35439	3.49621	3.29889	3.38659	3.1277	3.53934	4.19696	4.42541	3.38368	3.88878
1517	138825_5133	3.00663	3.04688	3.03215	3.18697	2.96273	3.89155	3.25161	3.16475	3.08991	3.24947	4.66295
1518	138825_5135	3.64538	3.73229	3.89521	3.88631	4.12658	3.87709	3.9604	3.72611	3.78147	4.29219	3.66672
1519	138825_5145_x	4.88972	4.99948	5.18663	5.22519	4.87041	4.47718	6.00655	6.05139	6.02725	5.24915	5.49405
1520	138825_5155	3.03554	3.19823	3.05682	3.23685	3.54576	3.02431	3.26727	3.54539	3.09796	3.50913	3.82569
1521	138825_5168	6.02381	6.02042	6.2525	6.24821	6.41598	6.35463	6.30872	6.27158	6.50719	6.73523	5.97673
1522	13896_0047	3.96227	4.08033	4.09677	4.11918	4.22869	4.08033	4.08033	4.00206	4.21638	3.82028	3.7972
1523	13896_0048	5.46007	5.56184	5.63863	5.75631	5.26132	5.38957	5.56603	5.64857	5.68644	5.49144	5.86815
1524	13896_0049	4.22817	4.45207	4.69512	4.87156	4.3602	4.63348	4.39362	4.54058	4.14948	4.87929	4.71926
1525	13896_0050	4.71441	4.71415	4.73668	4.86961	4.4497	4.49848	4.5964	4.69534	5.1967	5.15386	4.90674
1526	13896_0051	4.9009	4.88897	4.86239	4.97839	5.07136	5.12351	5.26587	4.66729	5.33171	4.86362	4.56312
1527	13896_0052	4.96856	4.88718	4.88096	5.07226	4.90041	4.95081	5.36683	5.79168	5.37594	5.26364	4.98305
1528	13896_0055	4.85969	5.30588	5.4376	5.2432	5.0076	4.9838	4.88607	5.17658	4.85623	5.2637	5.43251
1529	13896_0056	3.08548	3.25454	3.27648	3.20968	3.62101	3.56739	3.27617	3.2199	3.14676	3.51986	3.45809
1530	13896_0057	3.66417	3.79631	4.03496	3.92657	3.95127	4.08394	4.26691	4.03496	4.12958	3.91081	4.23306
1531	13896_0058	4.44806	4.30736	4.414	4.5045	4.21137	4.18372	4.10573	4.12679	4.27158	4.16019	3.77752
1532	13896_0059	4.49701	4.49752	4.40019	4.52274	4.94157	4.99107	5.14821	4.92911	4.73194	4.52909	4.75676
1533	13896_0060	4.5194	4.17241	4.49963	4.55143	4.13715	4.23928	4.75604	4.86434	4.5832	4.96942	4.4538
1534	13896_0061	3.54092	3.44216	3.52615	3.72821	3.27396	4.45704	3.35319	4.1418	4.14257	3.22241	3.68158
1535	13896_0062	5.3684	5.37966	5.19644	5.51649	5.1247	5.37966	5.39432	4.98757	5.44759	6.15742	5.42985
1536	13896_0103	9.10169	6.23485	6.10498	5.96997	6.32412	5.81499	10.8655	10.9398	10.5987	5.69614	10.8872
1537	13896_0949	5.87634	5.8365	5.8118	5.93443	5.69801	5.47102	5.80664	5.72133	6.07095	5.64838	5.88015
1538	13896_0959	3.9047	3.90184	4.02245	3.9951	3.57983	4.42675	3.95197	3.9047	3.93611	4.19273	4.14732
1539	13896_0960	6.16981	6.35279	6.37996	6.38969	6.03838	6.13713	6.07503	6.35611	6.31016	5.79823	6.31924
1540	13896_1010	4.91172	5.00571	5.01178	5.08088	4.81669	4.82374	5.06763	4.97054	4.97939	4.92347	4.99615
1541	13896_1034	5.69767	5.89137	5.87957	6.03883	5.47222	5.70392	5.97343	6.08396	5.81224	5.5893	5.78198
1542	13896_1035	3.61656	3.64705	3.54988	3.83042	3.79288	3.8804	3.6581	4.14446	3.49921	4.05733	3.47964
1543	13896_1036	5.60345	5.59722	5.44263	4.92659	5.59423	5.07725	5.69353	5.74042	6.18718	5.44563	5.77938
1544	13896_1393	4.85327	4.8106	4.97756	5.30652	4.71676	5.29891	5.24281	5.24454	5.32323	4.99717	4.87012
1545	13896_1395_s	8.20764	8.36116	7.97481	8.55387	9.25219	9.35357	5.27771	5.3017	4.65341	5.06054	5.27265
1546	13896_1398_s	3.91173	3.80668	3.7914	3.98139	4.05554	3.96226	3.88266	3.90231	3.78317	4.01666	4.0679
1547	13896_1406	3.06269	3.18454	3.11794	3.10051	3.39863	3.56549	3.14332	2.95662	3.04289	2.92571	3.2512
1548	13896_1407	3.55836	3.50034	3.58458	3.39406	3.79337	3.96525	4.24044	3.56885	3.67921	3.79305	3.82205
1549	13896_1424	6.44153	6.90545	6.51663	6.87158	6.38926	5.85642	5.06469	5.00013	4.79539	4.78646	5.08335
1550	13896_1441	5.42051	5.52894	5.43558	6.14076	5.63187	5.74761	5.22023	5.4863	5.24913	5.66459	5.54119
1551	13896_1442	3.74973	3.56143	3.65441	3.62542	3.76893	3.65907	3.92107	3.87541	3.94805	4.035	4.21335
1552	13896_1520_x	7.207	7.36129	7.32708	6.06532	7.05065	6.99747	6.56366	6.51043	6.65018	6.56348	6.56726
1553	13896_1574	8.77723	8.91454	9.19688	8.91312	9.06772	8.74912	9.45882	9.38848	9.49259	9.16976	9.19441
1554	13896_1707	4.55867	4.42641	4.73171	4.62342	4.89994	4.28172	4.9732	5.14072	5.088	4.70727	4.39737
1555	13896_1726	4.91992	4.80028	4.71381	4.92928	4.87791	4.74722	5.20808	5.05027	4.61735	4.3372	4.38927
1556	13896_1728	3.9502	3.67296	3.91471	4.18594	4.0052	3.89906	3.7036	4.11179	3.77936	4.17713	3.72926
1557	13896_1828_x	9.59386	9.78721	9.80487	9.92515	9.59747	9.45292	9.65341	9.65817	9.68717	9.87637	9.81655
1558	13896_2472	5.36888	5.35734	5.47321	5.72829	5.37664	5.32161	5.49549	5.59929	5.53358	5.05356	5.4546
1559	13896_2473	5.50137	5.40255	5.39208	5.4887	5.05384	4.89995	5.14514	5.51504	5.12116	5.31986	5.26894
1560	13896_2475	5.27089	5.47457	5.40122	5.09702	5.13536	5.44257	5.39187	5.38798	5.54339	5.10662	5.52436
1561	13896_2478	6.40195	6.58719	6.66875	6.56799	6.1554	6.65314	6.42905	6.50873	6.55875	6.32615	6.17234
1562	13896_2479	5.92388	6.00945	5.96072	6.07839	5.43584	5.5771	5.91189	5.7675	6.00359	5.52546	6.1423
1563	13896_2481	5.07103	5.35684	5.11749	5.13076	4.70574	4.87922	5.707	5.4063	4.96057	5.74044	4.59652
1564	13896_2482	3.8516	4.07966	4.22894	4.17253	3.83525	3.62801	4.02437	4.47745	4.16602	4.07966	4.07966
1565	13896_2485	4.52304	4.54052	4.57039	4.68551	4.26419	4.96142	4.525	4.38728	4.6091	4.01032	4.54072
1566	13896_2498	4.91285	5.02643	5.09587	5.12156	5.07499	4.90066	5.03363	5.20268	5.13964	5.27737	5.43002
1567	13896_2498_s	4.31968	4.39887	4.33909	4.45965	4.31571	4.14073	4.42051	4.19072	4.42051	4.42051	4.36363
1568	13896_2506	4.96102	5.04792	5.06712	5.03556	5.20571	5.46811	4.80842	5.16918	4.84664	5.82772	4.87965
1569	13896_2510	3.95658	4.1976	3.92866	4.49813	3.84898	3.81143	4.03177	4.0438	4.48304	4.21164	3.76451
1570	13896_2511	3.80882	3.73932	3.71652	4.0744	3.93942	3.76513	4.15073	4.29567	3.93914	3.63175	3.94282
1571	13896_2512	4.65067	4.73403	4.74126	4.99364	4.72169	4.22062	5.02284	4.7348	4.78828	4.85187	4.8721
1572	13896_2715	6.54135	6.81513	6.77226	7.13232	6.61336	6.52254	6.32068	6.52342	6.06442	6.54965	6.65893
1573	13896_2715_s	8.94651	8.61251	8.80973	8.1949	8.54461	8.79451	9.54036	9.54805	9.66819	7.98847	9.49546
1574	13896_2961	7.73216	7.94618	7.76664	7.17124	7.80498	7.99199	6.24791	6.46611	6.12893	7.42817	5.25788
1575	13896_2963	5.67831	5.76239	5.70999	6.02776	5.63485	5.22148	6.02531	5.93163	5.86143	5.81525	5.97508
1576	13896_2964	5.26342	5.32348	5.21115	5.46363	5.37697	4.44284	5.31327	5.03227	5.11779	5.19827	5.49739
1577	13896_2967	4.63136	4.70311	4.54997	4.89926	4.97696	4.88071	4.70743	5.04515	4.66394	5.67721	5.1279
1578	13896_3038	5.85123	5.82354	5.82354	6.05704	5.17882	5.68481	6.39224	6.46262	6.41198	5.73895	6.1001
1579	13896_3041_x	7.09056	5.47247	5.14377	5.11981	5.0173	5.11875	5.42069	5.37296	5.1866	5.05573	5.65829
1580	13896_3050	3.51921	3.46019	3.48787	3.67341	3.82024	3.60868	3.37223	3.49993	3.43687	3.79357	3.96897
1581	13896_3064	3.86274	4.09309	3.98149	4.65321	5.02642	3.99899	3.8191	3.58311	3.73615	3.66924	3.94047
1582	13896_3065	3.97508	4.0688	3.9101	3.88203	4.01585	3.60934	4.22329	4.07667	4.35093	4.31806	4.49892
1583	13896_3074	5.91764	6.07147	5.99463	5.89249	6.20165	6.42386	6.13758	6.21061	6.17072	6.49978	6.19522
1584	13896_3075	3.47193	3.32438	3.60274	4.22697	3.40132	3.49296	3.26739	4.06366	3.58069	3.70287	3.98631
1585	13896_3076	5.53392	5.83666	6.04752	5.58043	6.25321	4.75375	4.84285	5.02486	4.5393	5.07334	4.44108
1586	13896_3348	4.01449	4.02022	4.27053	4.28799	4.41867	4.00599	3.85828	4.21192	3.77478	4.39417	4.02814
1587	13896_3525_s	2.64498	2.72988	2.82438	2.81958	2.77312	3.12396	2.8332	3.01993	3.05552	2.87933	2.9168
1588	13896_3610	8.1955	8.51181	8.44406	8.81713	8.18459	8.39403	8.03572	8.00388	7.93073	7.88064	8.32968
1589	13896_3659	4.51836	4.69312	4.70469	4.67611	4.11116	4.71178	4.18889	4.7462	4.71817	4.53457	4.6146
1590	13896_3699_s	4.57628	4.66121	4.71264	4.45635	3.98811	4.64346	5.23027	4.83724	5.12541	4.3981	4.71722
1591	13896_3702	5.07273	5.40305	5.13784	5.8393	5.13694	4.98511	4.93763	5.17978	5.48246	8.48688	9.60007
1592	13896_3705	3.46188	3.28108	3.38436	3.58523	3.6149	3.67562	3.4666	3.60776	3.33512	3.51354	4.31144
1593	13896_3733	4.0308	3.7861	3.71202	3.56834	3.36199	3.95538	4.47475	3.50479	3.5452	3.36908	3.38934
1594	13896_3734	3.6239	3.34314	3.18862	3.75127	3.3591	3.32954	3.55375	3.48937	3.32954	3.31683	3.5939
1595	13896_3735	3.68143	3.64434	3.78759	3.88111	3.93379	3.82569	4.45461	4.36018	3.94779	3.89379	3.75846
1596	13896_3948	8.09759	8.55578	8.61294	8.53382	8.84539	8.5716	8.49669	8.86193	8.58989	8.57132	8.91208
1597	13896_4103	3.64764	3.72223	3.83676	3.62802	3.8768	4.15006	3.64406	3.55043	3.965	3.52958	4.51827
1598	13896_4104	3.45137	3.4985	3.45409	3.53814	3.79251	3.66037	3.66037	3.54153	3.82116	3.47092	4.34052
1599	13896_4107	5.30333	5.1468	5.28024	5.36107	4.85372	4.1215	6.78296	6.90159	6.81368	5.22837	7.85771
1600	13896_4226	9.25703	9.31623	9.32853	9.07429	9.35923	9.21759	9.35408	9.35923	9.33598	9.01372	9.47001
1601	13896_4485_x	5.09268	5.16788	5.15505	5.31681	5.40499	5.41141	5.08622	4.94401	5.43567	5.89268	5.26045
1602	13896_4506	4.52421	4.65863	4.74653	4.84266	4.41094	4.60577	4.87518	4.58388	4.70271	4.95731	4.22438
1603	13896_4507	4.22051	4.45493	4.19425	4.75231	4.30206	4.25317	4.50957	4.5672	4.16305	4.33172	4.11539
1604	13896_4508	3.959	3.86211	3.90447	3.93714	3.50022	4.26019	3.71489	4.53396	4.6422	3.8119	3.97564
1605	13896_4599	9.9704	9.82749	9.97124	9.90855	10.1183	10.1076	10.0382	10.0276	9.96656	9.86996	10.1262
1606	13896_4675	8.98269	9.10431	9.00317	8.44328	9.19804	9.41237	9.32133	9.61993	9.51351	9.50091	9.43609
1607	13896_4729	7.60332	7.89117	7.61289	8.40109	8.05499	8.14271	6.27632	6.6588	6.79146	6.60303	6.94174
1608	13896_4730	4.97743	4.87893	4.86704	5.23454	5.24782	5.03748	4.5817	4.40921	4.95199	4.42048	4.54014
1609	13896_4731	4.65068	4.77856	4.78327	4.80553	4.06103	5.03246	4.67496	5.2694	5.23145	4.60098	4.6203
1610	13896_4776	3.96807	3.95161	3.95435	3.90257	4.06331	4.23396	4.1569	3.80969	4.23349	4.56907	4.06534
1611	13896_4777	2.73716	2.84932	2.94545	2.95466	3.3604	2.93146	2.90117	2.63582	3.11196	2.74244	3.03245
1612	13896_4814	5.36347	5.17933	5.14696	5.02632	5.51117	4.87108	5.37726	5.54073	5.39293	5.31365	5.22728
1613	13896_4818	4.89973	5.05962	5.27328	5.21557	4.54671	5.07587	4.07111	4.30238	4.58581	5.22573	4.13004
1614	13896_4828	5.24908	5.62704	5.81411	5.40709	5.42708	5.36631	5.27219	5.34276	5.10073	4.98091	5.81728
1615	13896_4830	4.30317	4.46994	4.33967	4.58245	4.67771	4.74598	4.2476	4.39656	4.27392	4.50943	4.9756
1616	13896_4835	4.271	4.48094	4.41537	4.17427	4.95939	4.55681	4.34997	3.98889	4.25028	4.49249	4.40584
1617	13896_4836	3.85188	3.81196	3.73115	4.15693	3.93137	4.06561	3.58662	3.8544	4.04959	3.69732	4.25115
1618	13896_4837	3.74826	3.95325	3.95805	3.7638	4.02233	3.72754	3.61728	3.56734	3.92099	3.38033	4.20841
1619	13896_4838	4.56684	4.87657	4.72214	5.08329	4.60701	4.79373	4.6577	5.03484	4.48397	4.79373	4.55516
1620	13896_4839	5.61228	5.41349	5.65867	5.50594	5.22126	5.41015	5.42353	5.69287	5.27993	5.67767	5.08772
1621	13896_4843	4.14527	4.20545	4.13369	4.08409	4.22506	4.22679	3.98735	4.39709	4.1693	3.8411	4.05781
1622	13896_4844	4.14327	4.12365	3.9167	4.21441	4.21193	4.06774	4.30175	4.36632	4.3379	4.3379	4.32573
1623	139032_0022	9.71951	9.5545	9.71448	9.40139	9.78441	9.81559	9.45953	9.54977	9.58121	9.14465	9.5995
1624	139032_0043	9.68113	9.67782	9.6725	9.64316	9.79457	9.66602	9.60555	9.65859	9.59205	9.58971	9.73314
1625	139032_0072	9.81336	9.95462	9.97412	9.76452	9.89555	10.0545	9.97494	9.99592	10.0378	9.78018	10.1064
1626	139032_0097	9.62444	9.63674	9.68327	9.72002	9.52082	9.51191	9.6375	9.73279	9.64736	9.52629	9.50012
1627	139032_0127	9.71511	9.82955	9.9115	9.67335	9.82428	9.75186	9.65384	9.7036	9.70386	9.53633	9.76672
1628	139032_0172	9.65569	9.5476	9.72296	9.6859	9.61522	9.73676	9.56662	9.59905	9.62998	9.49904	9.70076
1629	139032_0206	9.62806	9.84071	9.77525	9.92732	9.80467	9.84071	9.85902	9.92629	9.91529	9.64574	9.83966
1630	139032_0214	9.6716	9.67706	9.68149	9.65845	9.69249	9.5246	4.61913	4.59945	4.64472	9.80026	4.57184
1631	139032_0220	9.84398	9.94324	9.87082	9.82403	10.0347	10.103	6.04918	6.35884	6.27492	9.66927	6.66876
1632	139032_0226	9.29384	9.19735	9.22177	9.65148	9.48902	9.35992	5.63119	5.407	5.39872	9.52144	5.35913
1633	139032_0230	8.24278	8.57565	8.41942	9.09548	8.84426	8.88674	4.35066	3.94967	4.58896	9.30943	4.37003
1634	139032_0232	9.58899	9.65809	9.6984	9.35375	9.64375	9.73499	6.16877	6.05577	5.84311	9.36972	6.44626
1635	139032_0246	9.61627	9.6837	9.76387	9.37215	9.89325	9.71497	9.80067	9.83858	9.79058	9.4581	9.77528
1636	139032_0267	7.44717	7.3919	7.45891	7.80709	7.34716	7.01247	7.66096	7.60313	7.61639	7.66029	7.63446
1637	139032_0271	6.16677	6.14986	5.86316	6.12195	5.83777	5.49999	6.01577	6.6655	6.07303	6.04711	9.68263
1638	139032_0274	6.17264	6.16787	6.15471	5.98094	5.93154	6.11747	6.15512	6.24651	6.36254	5.97851	9.52277
1639	139032_0279	5.26309	5.14232	5.18376	5.53541	5.30291	5.32602	5.2558	5.36589	5.28566	5.19634	5.5937
1640	139032_0288	4.72154	4.97722	4.95179	5.15071	4.97314	5.04236	4.86857	5.07345	5.07605	5.26155	8.99721
1641	139032_0289	6.97339	7.27008	7.12776	7.33036	6.6102	6.28725	6.89586	7.02882	6.91508	7.40912	10.0875
1642	139032_0303	5.06578	5.00454	5.18052	5.5048	4.84273	4.69248	5.17704	5.36297	5.50672	5.12576	4.95157
1643	139032_0307	5.12714	5.17584	5.15361	5.1977	4.65015	4.82191	5.04566	5.19332	5.08419	5.35296	9.37641
1644	139032_0311	3.63836	3.70538	3.59691	3.77521	3.89219	3.56258	3.91044	3.61805	3.91865	3.92071	8.5968
1645	139032_0312	5.13547	5.20742	5.08901	5.337	5.04094	5.23047	5.42265	5.53979	5.16823	5.33206	9.24559
1646	139032_0314	6.87477	6.69898	6.78355	6.74435	6.72601	6.21057	7.03684	7.16046	6.99144	6.58088	9.72296
1647	139032_0329	7.55468	7.84363	7.76405	7.52095	8.26565	7.84954	4.34901	4.82632	4.54592	7.34095	4.76893
1648	139032_0358	9.6599	9.58661	9.61337	9.93989	9.75497	9.81377	9.35061	9.40251	9.34502	9.64626	9.58574
1649	139032_0380	7.37438	5.97424	6.09513	5.85549	5.32277	5.0999	9.30855	9.27684	9.356	8.84492	9.31307
1650	139032_0381	7.50162	4.75729	4.89996	5.24895	4.82231	4.74508	9.84434	9.99039	10.0539	9.75387	10.0101
1651	139032_0387	10.1492	10.0909	10.1561	9.97192	9.86668	9.77558	4.93314	5.20662	4.94447	10.1837	4.74934
1652	139032_0397	9.40491	9.39368	9.48954	9.67246	9.54844	9.61762	9.49534	9.43696	9.48667	9.65034	9.51319
1653	139032_0431	10.0903	10.097	10.1049	10.1081	10.1212	10.2061	10.1027	10.0605	10.0317	10.0322	10.1954
1654	139032_0473	9.17391	8.97622	8.96146	9.4656	9.13973	9.28763	9.23298	9.31514	9.29909	8.99457	9.27748
1655	139032_0477	9.84336	9.76504	9.73222	9.82223	9.8717	9.73625	10.0043	10.0591	9.85556	9.67745	9.97207
1656	139032_0513	10.0557	10.1139	10.0828	9.83467	10.0471	10.0698	10.0538	10.0272	10.0204	9.71479	10.1256
1657	139032_0555	9.71306	9.84081	9.87394	9.41567	9.78009	9.92691	9.71588	9.82235	9.78009	9.51579	9.76764
1658	139032_0560	9.44463	9.47868	9.57519	9.3978	9.6106	9.87767	9.59042	9.67038	9.59868	9.52185	9.55642
1659	139032_0579	9.77138	9.80379	9.94915	9.93934	9.97706	10.0745	6.96453	6.64909	6.30485	10.0728	6.12838
1660	139032_0579_x	9.00729	9.10833	9.12397	9.42186	9.40765	9.23618	5.29748	5.54544	5.09667	9.29032	4.91991
1661	139032_0603	9.7148	9.85773	9.76607	9.99506	9.99008	9.9663	9.95075	9.84743	9.80506	9.76991	9.95484
1662	139032_0648	9.23404	9.38815	9.24317	9.36285	9.37314	9.70581	9.24601	9.39465	9.25262	9.31719	9.4807
1663	139032_0651	9.9179	9.95791	9.81131	10.0175	9.95759	9.86404	9.92307	10.0057	9.91658	9.94288	9.94107
1664	139032_0668	9.80026	9.8412	9.83351	9.72742	9.90924	10.0274	9.75867	9.85904	9.73705	9.64652	9.77466
1665	139032_0674	9.41646	9.55651	9.49243	9.58492	9.75135	9.64916	9.39747	9.42545	9.41731	9.26164	9.73771
1666	139032_0701	10.2791	10.2182	10.2604	9.99728	10.3126	10.3142	10.2082	10.1579	10.1916	10.0218	10.3878
1667	139032_0717_s	9.76769	9.66781	9.6642	9.46589	9.62667	9.2854	9.63065	9.66052	9.70418	9.46744	9.60363
1668	139032_0774	9.32413	9.72652	9.69412	10.1239	9.84433	9.96277	9.72258	9.65406	9.56711	9.92507	9.87824
1669	139032_0804	9.91611	9.81977	9.76857	9.02571	10.0662	10.0811	10.0604	9.96638	10.0181	9.22001	9.9297
1670	139032_0817	10.0178	9.94139	9.91114	10.0989	10.1716	10.1768	10.1056	10.1249	10.1393	10.1393	10.1393
1671	139032_0838	10.051	10.1195	10.0868	9.79101	9.95349	10.1396	9.91712	9.98872	9.88512	9.76192	9.96465
1672	139032_0863	9.956	9.91579	10.0208	9.62324	10.065	10.0334	10.0393	10.0374	9.96352	9.83533	10.1178
1673	139032_0872	9.84772	9.70638	9.81152	9.74089	10.0743	9.99472	10.006	9.94861	9.96168	9.8443	10.0084
1674	139032_0914	9.39229	9.54474	9.42401	9.18979	9.35631	9.55075	6.41745	6.49566	6.6386	9.1134	5.82181
1675	139032_0917	8.21271	8.3428	8.57534	8.70516	8.50736	8.45533	5.25875	4.84184	4.95293	8.37365	5.09445
1676	139032_0924	3.96582	3.93254	3.916	3.98264	4.07375	4.80819	4.00669	4.62371	3.96201	3.91081	4.31088
1677	139032_0961	9.75048	9.666	9.75686	9.59554	9.70981	9.71724	9.79391	9.83667	9.81517	9.58747	9.73014
1678	139032_0963	9.935	9.88755	9.9442	9.66354	9.90213	10.0038	9.80357	9.76798	9.77244	9.71305	9.67016
1679	139032_0970	9.55133	9.60399	9.43983	9.75298	9.40246	9.85759	9.34882	9.45601	9.2766	9.38161	9.43787
1680	139032_0972	9.41895	9.35429	9.41122	9.38956	9.45361	9.79417	9.3687	9.39313	9.35473	9.38032	9.47637
1681	139032_0996	8.77782	8.87926	8.72145	8.55864	8.73211	8.78896	8.6893	8.83841	8.728	8.5551	8.8929
1682	139032_1020	9.73392	9.68672	9.7057	8.95993	9.90326	9.95498	9.7049	9.83927	9.82097	9.00645	9.73922
1683	139032_1102_s	9.14055	9.19957	9.30347	9.93105	9.29649	8.36738	9.59629	9.7253	9.53197	9.56729	9.83536
1684	139032_1119	9.61339	9.57672	9.54875	9.51937	9.58615	9.65931	9.28426	9.57969	9.31771	9.50979	9.59776
1685	139032_1124	9.48963	9.61644	9.51806	9.80563	9.72827	9.80773	5.81188	6.2592	6.25436	9.87665	5.82653
1686	139032_1131	9.5967	9.62492	9.62759	9.99733	9.96765	9.92416	5.56664	5.48471	5.96196	10.0777	5.77069
1687	139032_1135	10.0494	9.88389	9.99359	9.4811	9.97268	10.0595	10.0012	9.95993	9.99816	9.67383	9.94694
1688	139032_1143	9.92419	9.97553	9.8607	9.98304	10.094	10.1045	9.71004	9.89253	9.69267	9.88895	9.98492
1689	139032_1241	8.84871	9.011	8.89363	9.36039	9.29185	9.09821	9.11686	9.22607	9.30811	9.82722	8.85996
1690	139032_1258	9.58564	9.45153	9.42425	9.79648	9.82841	9.79156	9.72981	9.68596	9.64841	9.68654	9.89522
1691	139032_1295	9.13052	9.24732	9.14871	9.62824	9.63193	9.77877	9.26989	9.47854	9.50556	9.68895	9.57688
1692	139032_1335	9.10176	9.24146	9.17253	9.56778	9.59078	9.56945	9.3355	9.30924	9.16551	9.42045	9.66368
1693	139032_1364	9.52645	9.51251	9.62551	8.86386	9.7219	9.63349	9.62198	9.63038	9.66282	8.98607	9.78646
1694	139032_1371	9.46799	9.64629	9.51845	9.56425	9.49409	9.48517	9.51818	9.7193	9.59388	9.2379	9.61486
1695	139032_1375	8.58733	8.40382	8.62253	8.55104	8.62017	8.21859	8.57761	8.81565	8.63381	8.28308	8.9098
1696	139032_1380	9.13587	9.20695	9.13474	9.58509	9.25136	9.44976	9.36174	9.27243	9.29734	9.52709	9.3668
1697	139032_1386	9.56258	9.39336	9.66638	9.45351	9.91008	10.1249	9.53829	9.73651	9.47891	9.65851	9.63642
1698	139032_1394	9.49007	9.56374	9.16725	9.73838	9.59963	9.59802	9.58876	9.58876	9.55755	9.8723	9.54844
1699	139032_1399	9.77444	9.59485	9.67156	9.1547	9.88804	9.93755	9.81529	9.91666	9.74739	9.43789	9.81667
1700	139032_1444	3.67502	3.4978	3.70612	3.51958	3.66657	3.27628	3.68263	3.99036	3.87925	3.67174	3.61057
1701	139032_1447	8.16615	8.31061	8.0864	7.91081	8.40992	8.83809	4.71241	4.75708	4.63284	4.26667	4.27067
1702	139032_1449	5.1841	5.12297	5.12297	4.96011	5.44172	4.46613	5.1156	5.21573	5.50724	5.36821	5.00497
1703	139032_1451_x	5.20871	5.42061	5.53956	5.56039	5.40499	5.6259	5.48488	5.54054	5.60254	4.7246	5.57651
1704	139032_1468	4.46236	4.29732	4.21822	4.28531	3.65595	3.87271	4.71259	4.68115	4.73387	4.21792	4.576
1705	139032_1474	5.03174	4.95737	4.97971	5.3317	5.03984	4.96419	5.47874	5.45694	5.25918	5.99781	5.56636
1706	139032_1477	5.78893	5.90724	5.74856	6.09522	5.67691	5.9211	5.92509	5.60982	5.67929	6.32778	5.71315
1707	139032_1481	5.39398	5.40453	5.44357	5.90851	5.65885	5.36231	5.27911	6.07311	6.04547	5.44817	5.51781
1708	139032_1488	4.91052	4.74771	4.66715	4.53791	4.56373	4.51982	4.76057	4.76908	4.70585	4.03097	4.66494
1709	139032_1491	5.65786	5.8116	5.78837	5.76598	5.98651	5.81761	5.75108	5.67984	6.20071	5.58786	6.06323
1710	139032_1494	5.59982	5.62261	5.52755	6.01438	5.28359	5.7504	5.50585	5.92	5.6053	5.6626	5.50484
1711	139032_1536	9.97731	10.0224	9.95393	10.074	10.1666	10.1827	10.164	10.1895	10.1955	10.239	10.2562
1712	139032_1544	9.64168	9.64695	9.50787	9.6017	9.66102	9.50031	9.88297	9.8365	9.65651	9.87756	9.65651
1713	139032_1565	9.11698	9.30284	9.2826	9.24943	9.64166	9.51275	9.46001	9.55983	9.46373	9.38024	9.56934
1714	139032_1570	6.68645	6.66569	6.71429	6.76664	6.67821	6.28409	6.05908	6.54981	5.70632	6.5724	5.73375
1715	139032_1581	9.58959	9.72997	9.75278	9.76255	9.78473	9.86929	9.77441	9.81315	9.67687	9.63006	9.92177
1716	139032_1655	9.66107	9.65678	9.63477	9.03464	9.84369	9.62316	9.84282	9.8469	9.80554	5.15054	9.75829
1717	139032_1669	9.66005	9.52873	9.72456	9.42879	10.0503	9.91588	9.91628	9.88801	9.89543	9.37414	10.046
1718	139032_1715	6.33828	4.60039	4.31989	4.5141	4.33036	5.05184	5.02993	5.42425	4.95212	4.49483	4.40941
1719	139032_1716	5.79918	3.61347	3.59949	3.62912	3.37928	4.07127	3.69657	3.92735	3.7023	3.25715	3.39959
1720	139032_1717	7.07709	4.21627	4.04544	4.36807	4.53909	4.34496	4.39379	4.06719	4.21089	4.07503	4.38896
1721	139032_1733	9.47431	9.37655	9.31933	9.61399	9.6254	9.37713	9.44205	9.5491	9.44132	9.41291	9.59932
1722	139032_1748	9.82318	9.75663	9.88507	8.78	9.81498	9.60002	9.70343	9.66548	9.54894	9.34179	9.62694
1723	139032_1759	9.86101	9.83006	9.87704	9.88399	10.0536	9.94913	9.92446	9.84213	9.90156	9.86444	9.96812
1724	139032_1804	9.45208	9.56	9.44114	9.46421	9.72372	9.54975	9.70224	9.72642	9.7152	9.55839	9.7697
1725	139032_1836	9.30959	9.39917	9.45164	9.46692	9.60553	9.62335	9.32533	9.47653	9.29072	9.4996	9.51562
1726	139032_1871	9.62538	9.65439	9.70508	9.61194	9.77654	9.56774	9.72516	9.94201	9.69688	9.79418	9.83411
1727	139032_1880	9.11284	9.34468	9.27146	9.37757	9.34487	9.60499	9.25871	9.3788	9.28301	9.51298	9.37945
1728	139032_1888	9.71238	9.79614	9.68916	9.52619	9.9801	9.90088	9.84856	9.82617	9.86328	9.7973	9.9872
1729	139032_1900	9.3524	9.35152	9.33632	9.37591	9.62627	9.48386	9.57746	9.63507	9.62642	9.41943	9.63966
1730	139032_1933	4.69151	5.18788	5.5059	4.90924	4.97084	5.51176	5.39231	4.9307	5.53516	5.70957	5.89251
1731	139032_1946	8.40326	8.42857	8.48552	7.92559	8.00238	7.6175	8.11918	8.44868	8.35242	7.67338	8.62005
1732	139032_1951	9.38625	9.3193	9.43942	9.44505	9.64527	9.51865	9.67295	9.69533	9.65084	9.4904	9.63842
1733	139032_1967	9.65764	9.6696	9.59457	9.71083	9.75486	9.70201	9.72766	9.72449	9.70582	9.54427	9.72118
1734	139032_1969	9.71842	9.80801	9.77047	9.79535	9.81133	9.89573	9.78246	9.84639	9.7212	9.74211	9.77483
1735	139032_2029	9.08771	8.87106	9.0682	9.08383	8.82355	9.03076	9.03	9.04704	9.20709	9.04704	9.04704
1736	139032_2065	9.1273	9.48902	9.67091	9.60125	9.94332	9.84673	9.50804	9.73506	9.68133	10.1002	9.84317
1737	139032_2076	9.55936	9.63518	9.67964	9.56612	9.75141	9.65137	9.61039	9.58469	9.62752	9.73448	9.57145
1738	139032_2084	9.7264	9.80073	9.74082	9.97513	9.88978	9.89144	9.76773	9.7446	9.80913	9.76136	9.85156
1739	139032_2102	9.83923	9.81909	9.75284	9.57183	9.83507	9.72714	9.84044	9.79264	9.80822	9.57147	9.87055
1740	139032_2115	9.89424	9.91789	9.82879	9.98215	9.97451	9.95298	10.0147	10.0514	10.0066	10.2546	9.93302
1741	139032_2119	8.90384	8.97749	9.08766	9.591	9.16231	9.49063	9.05843	9.24477	9.1893	9.57386	9.29392
1742	139032_2156	9.65845	9.62385	9.75434	9.93157	9.93008	10.0363	9.77154	9.80055	9.79983	9.86783	9.77989
1743	139032_2161	8.92144	9.00044	9.22099	9.26944	9.29167	9.31951	9.22882	9.36315	9.2447	9.15018	9.42289
1744	139032_2205	9.80137	9.78683	9.86397	10.0368	9.86276	9.4944	9.64185	9.77399	9.81863	9.70432	9.90328
1745	139032_2259	3.11104	3.15045	3.12773	3.25223	3.08344	3.42639	3.05957	3.1496	3.38548	3.2181	3.61337
1746	139032_2261	5.36391	5.39313	5.26285	5.58806	5.39419	5.77488	5.49009	5.39313	5.45254	5.81258	5.48869
1747	139032_2346	9.36198	9.43161	9.34983	9.32304	9.39656	9.57295	9.19553	9.03294	9.12443	8.78988	9.2749
1748	139032_2423	9.24037	9.2615	9.36944	9.45683	9.36383	9.15187	9.17516	9.14202	9.1925	9.26138	9.35397
1749	139032_2446	9.71333	9.60965	9.8203	9.16555	10.0571	10.0533	9.75758	9.84533	9.87599	9.41119	9.97497
1750	139032_2446_s	9.92253	9.86814	9.89864	9.92336	10.1088	9.95139	9.65641	9.72797	9.74062	10.2213	9.67013
1751	139032_2450	9.21889	9.2202	9.12559	8.34725	9.48206	9.48233	9.26868	9.42546	9.37199	8.46031	9.47913
1752	139032_2458	9.33619	9.1939	9.33888	9.5047	9.49575	9.43781	9.21562	9.49483	9.31726	9.49306	9.45031
1753	139032_2466	9.5176	9.34928	9.43406	9.6228	9.61373	9.42943	9.37778	9.5288	9.32623	9.5897	9.61151
1754	139032_2469	9.19562	9.32089	9.16633	9.44359	9.4906	9.13711	9.22375	9.34925	9.21268	9.38266	9.50905
1755	139032_2526	8.0739	5.89946	6.06241	6.48816	6.28659	5.33128	6.19747	6.0112	6.40323	9.40991	5.961
1756	139032_2531	5.53866	5.03917	5.03917	5.05869	5.01742	4.80743	4.71937	4.75876	4.59165	4.05784	4.88132
1757	139032_2533	3.07247	3.08894	3.08429	3.13081	3.46137	3.16415	3.10686	3.5601	3.2594	4.73394	3.5629
1758	139032_2533_s	6.48897	6.53632	6.5012	6.76607	6.38797	6.33213	6.08971	6.33301	6.43374	9.04783	6.28375
1759	139032_2536	5.58727	5.64744	5.74491	5.77832	5.62927	5.37466	5.86326	6.02961	5.83338	9.85341	5.45702
1760	139032_2540	3.85267	4.05754	3.95686	3.64173	3.65363	3.5687	3.93771	4.07161	3.97633	3.55002	4.13427
1761	139032_2560	4.41195	4.79858	4.63513	4.63513	4.44653	4.08137	4.63513	4.54014	5.29136	4.8096	4.5762
1762	139032_2600	8.95183	8.76553	8.895	9.28871	8.86898	8.85576	8.78148	8.77735	8.75483	8.74481	8.84048
1763	139032_2650	9.49828	9.44621	9.26125	9.7314	9.68589	9.5639	9.39902	9.48346	9.44451	9.63986	9.65238
1764	139032_2670	9.5152	9.57288	9.48023	8.77923	9.70451	9.88023	9.39261	9.47673	9.52944	8.62076	9.73257
1765	139032_2679	9.7288	9.83375	9.76059	9.76888	9.80576	9.77052	9.71776	9.63608	9.74757	9.50647	9.91177
1766	139032_2740	9.68124	9.54633	9.70573	9.92546	9.60109	9.56119	9.34229	9.55946	9.33252	9.35711	9.56534
1767	139032_2764	9.61282	9.52519	9.64382	9.98697	9.56517	9.75694	9.59221	9.56327	9.60169	9.11389	9.46361
1768	139032_2787	10.2036	10.0718	10.1128	10.1128	9.84253	9.32204	10.2712	10.2614	10.2395	9.83685	10.0002
1769	139032_2789	9.88086	9.67627	9.68552	9.41712	9.85843	9.77939	9.75629	9.83071	9.78251	9.52393	9.66341
1770	139032_2811	9.68527	9.64942	9.58161	9.79554	9.79354	9.74175	9.59288	9.61852	9.55673	9.46908	9.83438
1771	139032_2895	9.51466	9.54527	9.53217	9.28153	9.68477	9.64457	9.53887	9.64818	9.61493	9.52162	9.66067
1772	139032_2903	10.1788	10.001	10.0879	9.68403	10.1123	10.0972	10.1774	10.1753	10.1741	9.88987	10.1845
1773	139032_2915	9.91606	9.84687	9.72934	9.97217	9.97217	10.0292	8.02911	8.03925	7.85387	9.69381	8.49477
1774	139032_2952	6.33564	5.99042	6.09788	6.38285	6.12942	5.91438	4.93201	5.34394	5.30238	5.02096	5.30704
1775	139032_2988	9.83027	9.72373	9.9071	9.9101	9.97959	9.86473	9.88389	9.93387	9.88953	9.94678	9.95603
1776	139032_3008	6.6241	6.55599	6.53304	6.60428	6.60428	5.78395	6.7174	6.81998	6.88603	6.79176	6.47662
1777	139032_3032	9.66966	9.7378	9.71948	9.26151	9.65565	9.63852	9.55618	9.61001	9.6574	9.16586	9.64446
1778	139032_3073_s	8.83681	8.79239	8.92257	8.6963	8.65037	8.81153	8.94311	9.17748	9.14997	9.00407	8.69381
1779	139032_3079	9.76957	9.54689	9.69079	9.85302	9.48789	9.53862	9.61654	9.47506	9.54142	9.77803	9.67172
1780	139032_3126	10.1187	9.97999	9.72637	10.2089	9.97806	9.93088	9.76746	9.85178	9.83238	9.96766	9.92611
1781	139032_3138	9.34092	9.28485	9.28202	9.471	9.61154	9.61788	9.36392	9.48304	9.36112	9.56591	9.85113
1782	139032_3148	9.96682	9.93896	9.90273	9.72944	9.92119	10.0221	9.87764	9.94744	9.94251	9.74209	9.91766
1783	139032_3167	10.0425	10.1103	9.99076	9.938	9.93218	10.0775	9.91636	9.98525	10.016	9.83003	9.89481
1784	139032_3209	9.65909	9.52276	9.55258	9.59398	9.47553	9.41	9.37227	9.57063	9.49714	9.49137	9.53545
1785	139032_3222	9.36503	9.11547	9.19693	8.86439	9.21686	9.044	9.47789	9.63977	9.55453	8.70714	9.23916
1786	139032_3222_s	9.9484	9.89328	9.96077	10.374	10.2147	10.2515	10.1253	10.2541	10.206	10.4499	10.2739
1787	139032_3226	9.82507	9.99358	10.0679	9.50949	10.1553	10.0211	9.68308	9.9738	9.85872	9.39345	10.1191
1788	139032_3229	10.0151	9.9166	9.9582	10.082	9.74068	9.76565	9.60561	9.71913	9.79094	9.62546	9.712
1789	139032_3276	9.73352	9.65971	9.63982	9.41356	9.8415	9.62026	9.81807	9.85186	9.86779	9.81594	9.91037
1790	139032_3278	9.25966	9.49382	9.29911	9.67206	9.77193	9.82035	9.43851	9.57149	9.62599	9.75053	9.68055
1791	139032_3307	9.11308	9.27685	9.15909	8.51771	9.39505	9.45221	9.15492	9.18307	9.27641	8.36335	9.38223
1792	139032_3321	9.89784	9.83026	9.92469	9.73181	9.80942	9.9071	9.8359	9.87352	9.76618	9.70428	9.93812
1793	139032_3334	9.53377	9.37714	9.3727	9.37222	9.2288	9.14411	9.34537	9.60051	9.41406	9.62646	9.50464
1794	139032_3335	9.75113	9.80306	9.73138	9.68882	9.68727	9.94153	9.72931	9.85207	9.78082	9.60402	9.72931
1795	139032_3337	9.62715	9.53968	9.5872	9.75719	9.36533	9.31601	9.62003	9.59184	9.51588	9.33278	9.52971
1796	139032_3348	9.76733	9.85593	9.84993	9.28155	9.86392	9.57431	9.89273	9.95329	9.93766	9.61373	9.78684
1797	139032_3351	10.0744	10.0981	10.1369	10.1049	10.1164	9.97679	10.2357	10.2278	10.2884	9.98044	10.0373
1798	139032_3355	10.0523	10.0098	9.86395	9.95409	9.96206	9.76422	10.0342	10.0489	9.97868	9.98958	9.88259
1799	139032_3361	8.91736	8.94433	8.77743	9.42725	8.46298	8.3285	8.58245	8.83137	8.73935	9.01848	8.65975
1800	139032_3364	8.87468	8.92238	8.78915	8.90548	9.17396	9.33961	9.13483	9.27245	9.15399	9.26488	9.11931
1801	139032_3378	9.62379	9.39502	9.67668	9.69293	9.61777	9.56892	9.71111	9.71134	9.64866	9.476	9.6564
1802	139032_3386	9.92405	9.90989	9.89516	10.1055	9.94188	9.89977	9.78644	9.96608	9.79329	9.93407	9.88319
1803	139032_3467	9.37671	9.48752	9.57922	9.50899	9.76419	9.63067	9.56974	9.50669	9.51275	9.86021	9.80388
1804	139032_3491	9.59725	9.61851	9.62048	9.60916	9.87441	9.66757	9.69252	9.76122	9.70388	9.41873	9.83981
1805	139032_3494	9.98875	9.84045	9.90553	9.78229	10.1619	9.88645	9.91852	9.82248	9.92009	9.76435	10.0726
1806	139032_3496	9.45297	9.31826	9.46645	9.1418	9.59167	9.65463	9.45433	9.41835	9.45342	9.48731	9.46459
1807	139032_3497	9.0888	9.11721	9.07331	9.13535	8.84526	8.62258	9.18099	9.16347	9.18962	8.3442	8.93847
1808	139032_3502	9.25399	9.31198	9.25884	9.41168	9.23479	9.41362	9.51186	9.69197	9.67913	9.42269	9.38153
1809	139032_3547	10.0585	10.1545	10.113	10.3404	10.351	10.2624	10.0031	10.1553	10.0666	10.1349	10.066
1810	139032_3562	9.97731	9.92897	9.93611	10.0342	9.89978	9.96594	9.96903	9.89193	9.98761	9.77913	9.99885
1811	139032_3581	9.40441	9.52092	9.61314	9.68159	9.7501	9.95798	6.23135	6.44224	6.25598	9.27049	6.78319
1812	139032_3582	9.9521	9.8842	10.0051	10.011	9.99423	10.1391	5.61626	5.7326	6.01214	9.83446	6.49973
1813	139032_3601_s	9.43504	9.40849	9.479	9.49069	9.16713	9.01446	8.92578	9.03389	8.91751	8.64739	8.99219
1814	139032_3608	9.79528	9.81254	9.80106	10.0506	9.77866	9.84445	9.56788	9.80479	9.65695	9.92575	9.81254
1815	139032_3617	9.62888	9.61414	9.69509	9.86152	9.59713	9.30571	9.31265	9.60202	9.65451	9.67525	9.64813
1816	139032_3666	9.73786	9.71265	9.73825	9.93727	9.86023	9.72936	9.72151	9.72883	9.71903	9.82811	9.74515
1817	139032_3710	9.44896	9.48565	9.52604	9.99857	9.83468	9.69831	9.41681	9.66858	9.56506	9.6798	9.72121
1818	139032_3717	9.95804	10.0667	10.0261	9.65145	9.77855	9.89437	9.75068	9.74636	9.7618	9.63937	9.89916
1819	139032_3727	9.37552	9.34822	9.30625	9.03671	9.53207	9.44414	9.28104	9.42208	9.37578	9.53207	9.47928
1820	139032_3728	9.60453	9.5108	9.63182	9.23265	9.80318	9.68494	9.59418	9.53779	9.5535	8.91428	9.58304
1821	139032_3731	9.71102	9.73402	9.76208	9.79819	9.62237	9.70113	9.45109	9.50936	9.55305	9.21054	9.48801
1822	139032_3783	9.7368	9.70074	9.7348	9.77602	9.64841	9.68697	9.75769	9.73868	9.7348	9.75095	9.74004
1823	139032_3848	9.9695	9.9354	9.99515	10.2607	9.68697	9.55634	9.86887	9.80983	9.84797	9.76262	9.82671
1824	139032_3854	9.47554	9.70945	9.83329	9.49433	9.84926	9.85535	9.68925	9.66782	9.74936	9.45005	9.85386
1825	139032_3861	7.67646	3.81996	4.06574	4.00714	3.86544	3.5894	10.0303	10.0864	9.94005	3.92289	9.85712
1826	139032_3882	9.19646	9.05995	9.20623	9.62339	9.1862	9.19967	9.013	9.20486	9.18276	9.25046	9.18401
1827	139032_3915	9.73713	9.57074	9.66214	9.76821	9.56825	9.5632	9.44392	9.72437	9.59377	9.75911	9.66214
1828	139032_3941_s	9.8175	9.69719	9.69435	9.93605	9.69366	9.84185	9.75717	9.88223	9.79871	9.88446	9.5756
1829	139032_3948	9.74966	9.85432	9.78903	9.48881	9.83165	9.93697	9.87095	9.926	9.86496	9.90942	9.85424
1830	139032_3957	9.73939	9.70772	9.65386	9.74319	9.97484	10.0065	9.78683	9.64752	9.84792	9.7989	10.0451
1831	139032_3972	10.0502	9.95183	10.1184	9.81304	10.1666	10.1488	10.0981	10.1869	10.1533	9.87173	10.0669
1832	139032_3986	9.69917	9.64833	9.53422	9.66164	9.57726	9.73616	9.4877	9.64804	9.73231	9.49579	9.48334
1833	139032_3988	9.39235	9.3982	9.41909	9.74931	9.43603	9.43766	9.50019	9.54513	9.48607	9.56293	9.53429
1834	139032_3993	10.2111	10.1339	10.1695	10.3138	10.0857	9.88815	9.91396	10.0648	9.93308	10.1636	10.1234
1835	139032_4024	9.92301	9.8954	9.95838	10.0728	9.88422	9.76382	9.82575	10.0219	9.88256	9.97907	9.87048
1836	139032_4065	9.88684	9.73847	9.84687	9.05417	9.84982	9.68691	9.70154	9.79967	9.82	9.11473	9.93176
1837	139032_4074	9.80486	9.84168	9.87771	10.2039	9.9094	9.87056	9.99412	10.0103	10.0275	9.81365	10.0529
1838	139032_4132	9.50487	9.69095	9.47401	9.20519	9.90728	9.79197	9.75033	9.78802	9.74551	9.3282	9.76663
1839	139032_4139	9.51969	9.37529	9.33212	9.57233	9.57233	9.35186	9.36029	9.48739	9.57233	9.19808	9.6495
1840	139032_4157	9.94704	9.95164	10.036	9.89085	9.84399	9.87211	9.76095	9.97738	9.90894	9.68764	9.87383
1841	139032_4198_s	3.30901	3.23012	3.17927	3.25913	2.88944	3.38936	3.43695	4.03501	3.50262	3.52876	3.63089
1842	139032_4200	4.16969	4.10355	4.1734	4.149	4.77392	3.8629	3.88244	3.93418	4.08375	4.18223	3.93793
1843	139032_4244	9.91268	9.92644	9.96088	10.2541	10.0704	10.2782	9.83555	9.90172	9.87087	10.0113	9.93993
1844	139032_4244_s	9.93375	9.88609	9.86999	9.58857	10.0283	9.95629	9.82912	10.0149	9.88988	9.742	9.95657
1845	139032_4300	9.31246	9.14269	9.36313	9.55133	9.3423	9.46295	9.44344	9.62957	9.61337	9.87001	9.39417
1846	139032_4304	9.92256	9.91716	9.78537	10.1345	9.97494	10.0035	9.74705	9.74763	9.78291	9.79367	10.1062
1847	139032_4317	9.84317	9.62878	9.69324	9.47914	9.73344	9.71562	9.62421	9.72978	9.7026	9.37194	9.72144
1848	139032_4420	9.44531	9.41709	9.49584	9.70804	9.49767	9.58254	9.09165	9.22446	9.0914	9.30714	9.46425
1849	139032_4436	9.41058	9.52825	9.54553	9.46184	9.4778	9.55987	9.53339	9.49206	9.51507	8.75037	9.60251
1850	139032_4437	9.46658	9.29409	9.45478	9.5996	9.15438	9.29409	9.14889	9.28481	9.29086	9.29409	9.2333
1851	139032_4445	7.98386	8.02857	8.00653	8.26168	8.2578	8.61123	7.52021	8.05226	7.50668	7.51118	8.27726
1852	139032_4446	9.81728	9.71569	9.81634	9.67173	9.65636	9.62494	9.81777	9.75987	9.82786	9.51864	9.60074
1853	139032_4551	9.77507	9.77635	9.83459	9.76107	9.69728	9.67143	9.79661	9.81862	9.93129	9.7318	9.75386
1854	139032_4569	5.69981	5.75805	5.77797	6.17067	5.74559	5.69772	5.5222	4.96991	5.44877	5.88104	5.69772
1855	139032_4570	5.80125	5.72566	5.50693	5.43421	5.43421	5.22871	5.3807	5.64486	5.7996	5.27638	5.36069
1856	139032_4577	4.3957	4.55434	4.6037	4.34998	4.40894	4.57951	5.15678	4.665	4.64583	4.57879	4.63873
1857	139032_4579	4.5616	4.58756	4.58719	4.67572	4.28628	4.19276	4.68149	4.44325	4.6202	3.73763	3.98631
1858	139032_4581	5.45522	5.43043	5.4342	5.61191	5.62964	5.39075	5.41889	5.53412	5.70873	5.23864	5.62351
1859	139032_4588	4.42269	4.7159	4.4829	4.59761	4.41514	4.08738	4.37352	4.47517	4.56275	4.40672	4.77232
1860	139032_4589	4.80725	4.74719	4.71111	4.57193	4.74045	4.73947	4.80098	4.80553	4.68105	4.74987	4.84212
1861	139032_4590	5.33868	5.19188	5.17965	5.55251	5.1159	4.60984	5.39274	5.17965	5.1223	5.04802	5.29597
1862	139032_4592	5.44245	5.19955	5.34373	5.44637	5.13018	4.99107	5.01162	4.96779	5.23697	5.76378	5.23697
1863	139032_4593	5.88682	6.14828	6.03359	6.11976	6.11422	6.06892	5.81603	5.92514	6.03984	5.79901	6.0708
1864	139032_4598	3.78588	3.83439	3.77578	3.71041	3.95238	3.82678	3.90741	3.93889	3.77286	4.23452	3.4353
1865	139032_4618	9.54919	9.58672	9.66112	9.34991	9.75484	9.44726	9.79431	9.87554	9.72047	9.46488	9.75318
1866	139032_4647	9.72533	9.71708	9.70983	9.45728	10.0163	9.94828	9.84783	9.89097	9.96144	9.4689	10.1071
1867	139032_4653	7.95337	6.90853	6.87387	7.1476	6.65918	7.07097	7.16458	7.26937	7.54505	7.14323	7.1476
1868	139032_4709_s	5.86117	5.96673	5.7858	5.92539	5.48858	5.4185	7.01403	7.09453	6.82344	5.91183	7.10268
1869	139032_4717	6.17821	6.21572	6.16137	6.33383	6.2984	6.65066	7.18985	6.78922	6.79064	7.15438	7.30158
1870	139032_4730	5.63404	5.90069	5.78402	6.23656	5.60015	5.61143	5.87758	6.07217	6.11128	6.45663	5.99886
1871	139032_4732	3.43611	3.30603	3.40761	3.52145	3.60481	3.32594	3.56168	3.57774	3.63859	3.99525	3.44697
1872	139032_4733	3.00551	2.90567	2.89123	3.01717	3.08487	3.1123	3.06386	2.96263	2.95938	3.07806	3.44092
1873	139032_4746	6.02549	6.18005	6.23606	6.24934	6.32095	6.19106	6.32453	6.2588	6.00836	5.65574	5.94666
1874	139032_4755	5.90221	5.78735	5.98261	5.8449	5.47157	5.9342	5.82483	6.1142	6.0826	5.80215	5.49361
1875	139032_4756	5.9288	5.96803	5.82383	6.04106	5.95011	5.95691	6.33133	6.17141	6.37184	5.42582	6.19268
1876	139032_4767	5.2028	5.18672	5.19302	5.46023	4.95992	6.7081	5.12545	5.229	5.36523	5.45433	5.20314
1877	139032_4785	3.52685	3.79229	3.67235	3.55728	3.84404	3.19812	3.40434	3.80266	3.75277	3.68448	3.80541
1878	139032_4797	9.9523	10.1135	10.2019	10.4127	10.169	10.0362	7.23656	7.13959	7.31371	6.39955	7.05799
1879	139032_4802	4.76056	4.82133	4.72654	4.88515	4.72199	4.58624	4.98565	5.03417	4.69165	5.26589	5.19637
1880	139032_4823	6.60153	6.74997	6.71485	6.34257	6.53319	6.6465	6.78372	6.28225	6.86491	6.81894	6.53147
1881	139245_0430	3.51776	3.51904	3.55041	3.41957	3.55367	3.70055	3.2665	2.88138	3.50068	3.95972	3.76761
1882	139245_0719_s	4.76474	5.00935	4.91692	4.95044	4.86818	4.36755	5.29399	4.95402	5.34678	4.70317	5.03817
1883	139245_0720	4.73566	4.85943	4.90901	4.97337	4.8004	4.59579	4.49375	5.33398	4.73939	4.86327	4.67557
1884	139245_0721	4.15438	3.94614	4.13396	4.11286	3.98132	3.64844	4.09018	3.92796	3.94614	3.43082	4.13305
1885	139245_0722	4.75044	5.0291	4.84578	4.84824	4.67059	5.03091	4.87285	5.04589	4.96009	5.03001	4.86947
1886	139245_0724	6.03175	5.92807	6.05196	5.82526	5.48663	5.56977	5.76493	6.1482	5.81213	5.55448	5.29024
1887	139245_0807	10.2194	10.3328	10.5426	10.4975	10.505	10.4163	6.71488	6.85224	7.07413	10.1058	7.22145
1888	139245_0827_x	8.25164	7.60577	7.41611	7.77382	5.98609	5.08024	6.57973	6.68668	6.16724	6.97226	4.71344
1889	139245_0855	9.74682	9.67378	9.61495	9.71876	9.82539	9.67152	9.7518	9.81113	9.88916	9.78384	10.0147
1890	139245_1067	9.70857	9.64692	9.71688	9.67356	9.66786	9.7002	9.73441	9.71637	9.60624	9.50945	9.7159
1891	139245_1083	6.77329	3.39714	3.66915	3.80309	3.35281	3.39876	9.39428	9.34884	9.27676	3.56734	8.96396
1892	139245_1097	9.70366	9.59954	9.76391	9.6831	9.97424	10.011	9.53484	9.5593	9.61631	9.68872	9.84592
1893	139245_1126_s	3.20713	3.27289	3.33786	3.30851	3.32405	3.55611	3.56699	3.32458	3.69141	3.4168	3.93392
1894	139245_1237	7.1165	6.87838	7.12956	7.37088	6.8077	6.62699	6.76891	6.8956	6.73436	7.2235	6.93406
1895	139245_1281	2.68639	2.77119	2.72767	2.82398	2.797	2.86734	2.99841	2.82468	2.76686	2.96731	2.70194
1896	139245_1329	7.26621	4.25222	4.376	4.18815	4.16397	3.82981	9.43644	9.72578	9.54003	9.50774	9.37738
1897	139245_1383	3.92003	3.86942	4.12386	3.96371	4.08912	4.16243	3.7952	3.94686	4.07396	3.51051	3.6419
1898	139245_1411	3.45831	3.53883	3.45777	3.6977	3.91524	4.45715	3.8246	3.3726	3.69758	3.75241	3.13934
1899	139245_1422	3.56727	3.65981	3.81756	3.87743	3.5152	3.72877	3.71298	3.75512	3.50485	3.95172	3.92167
1900	139245_1423	3.13748	3.32791	3.28804	3.59597	3.3921	3.35297	3.48491	3.3921	3.27134	3.67926	3.39085
1901	139245_1450_x	9.84337	10.0123	10.0359	10.0097	10.1691	10.3697	7.23647	7.60237	7.44469	10.1127	7.5013
1902	139245_1475	9.3121	9.31774	9.29695	9.18508	9.46214	9.5943	9.40811	9.45846	9.39384	9.19966	9.41791
1903	139245_1540	9.24241	9.30483	9.69138	9.6733	9.82308	9.98644	9.68223	9.74674	9.76611	9.51683	9.94262
1904	139245_1641	9.39381	9.60686	9.52707	9.60965	9.74581	9.94711	9.38666	9.37714	9.45878	9.44712	9.57307
1905	139245_1740	9.91141	10.0082	10.0938	9.79236	10.2668	10.2667	10.2135	10.1009	10.1336	9.62382	10.1426
1906	139245_1774_s	3.3111	3.33465	3.35174	3.46142	3.38109	3.54507	4.17884	5.22128	4.08052	3.39246	5.17521
1907	139245_1778	3.01101	3.18311	3.11934	2.99803	3.30369	3.60433	3.0357	3.14982	3.49049	3.00761	3.7022
1908	139245_1779	4.21069	4.52336	4.48379	4.27237	4.22315	3.86084	4.78529	4.46793	4.5575	4.14394	4.34083
1909	139245_1803_s	8.78758	8.91584	8.97611	8.2392	8.65319	9.06244	4.80099	4.90996	4.91625	8.48611	4.92262
1910	139245_1805	7.66722	7.77785	7.84033	7.57972	7.70024	8.15491	5.68511	5.56519	5.56288	8.4989	5.69954
1911	139245_1812_s	5.50251	5.42316	5.63251	5.9632	5.60622	5.46962	8.44514	8.5371	8.43902	5.92045	9.07282
1912	139245_1831	5.68556	5.80919	5.87334	5.88005	6.06461	5.91004	5.44047	5.55201	5.72567	5.4941	5.79267
1913	139245_1840	9.76492	9.73674	9.72358	9.66953	9.90293	10.1082	9.99077	9.95685	10.01	10.0425	10.0046
1914	139245_1912	5.88183	5.98818	6.21835	6.67752	6.24729	6.90823	5.50964	5.48063	5.43952	5.62918	6.31436
1915	139245_1991	9.665	9.60666	9.43279	9.6356	9.63845	9.5317	9.39204	9.54746	9.41277	9.38787	9.60644
1916	139245_1992	8.6833	8.65983	8.6023	8.87388	8.81584	8.72648	8.57764	8.62893	8.56628	8.40882	8.74258
1917	139245_1995	9.60407	9.47063	9.59204	9.07338	9.69603	9.632	9.62211	9.58485	9.46119	9.48835	9.73827
1918	139245_2070	4.476	4.47818	4.61664	4.59657	4.36693	4.79542	4.59145	4.83503	4.51556	4.37811	4.76301
1919	139245_2178	4.26784	4.4064	4.33682	4.37445	4.21207	4.16071	3.99704	3.69103	3.92614	4.12461	4.12926
1920	139245_2179_x	7.59151	7.89981	7.73458	8.5382	7.47197	7.5743	7.22795	7.22943	7.06844	7.79716	7.74777
1921	139245_2180	5.06364	5.14943	5.33258	5.00305	4.98996	5.37622	4.92724	5.42898	5.21661	4.74325	5.0366
1922	139245_2181	3.51275	3.6971	3.66694	3.78589	3.47475	3.36054	3.77961	3.18309	3.45923	3.64739	3.69308
1923	139245_2182	4.19588	4.26229	4.28205	4.15707	4.09406	4.45019	4.48749	4.10977	4.3583	3.83127	4.09097
1924	139245_2183	4.3599	4.47212	4.25475	4.59068	4.75123	4.68176	4.76123	4.42223	4.28293	4.95039	4.27758
1925	139245_2186	3.65827	3.596	3.86145	4.16473	4.06551	3.86145	4.00014	3.93719	3.78806	4.64918	3.97808
1926	139245_2187	5.48051	5.35148	5.55812	5.62766	5.5219	5.35626	5.38309	5.65724	5.48051	5.59114	5.33828
1927	139245_2188	4.5679	4.51509	4.72179	4.7299	4.64309	4.62675	4.56865	5.04045	4.79268	4.50075	4.43058
1928	139245_2189	4.29322	4.39842	4.29744	4.78255	3.96833	3.99087	4.13645	3.94942	4.56159	4.29786	4.301
1929	139245_2190	3.6433	3.61612	3.64154	3.69294	3.53601	3.75382	3.57061	3.77568	3.53214	3.46604	3.73503
1930	139245_2191	9.98183	10.5407	10.6504	10.3772	10.3782	10.6546	4.10573	4.16227	3.99255	9.95994	4.526
1931	139245_2194	5.77458	5.65474	5.69818	5.85469	5.57326	5.21957	6.1196	5.8657	5.79851	5.4123	5.80247
1932	139245_2195	6.62388	6.53909	6.53062	7.13096	6.36974	6.23277	6.39857	6.37541	6.50631	6.31322	6.67201
1933	139245_2199	3.21089	3.35906	3.15735	3.23394	3.37586	3.62682	3.07967	3.25393	3.28819	3.15056	3.84248
1934	139245_2200	4.14986	4.18764	4.14236	4.54967	4.11513	4.10403	4.08148	4.22707	4.25831	4.4208	4.61458
1935	139245_2201	4.6621	4.59218	4.47256	4.4273	4.30344	4.78868	5.25321	4.79708	4.76433	4.35346	4.52874
1936	139245_2237	9.02531	8.90381	8.90751	8.53853	9.11074	8.89228	9.61561	9.54188	9.62442	4.4388	9.63636
1937	139245_2417	7.45185	4.12595	3.78514	4.22144	3.56931	3.75054	3.9856	3.75164	3.89232	4.19273	3.79625
1938	139245_2419	3.40497	2.82363	2.72701	2.8918	2.90892	2.9961	2.85411	2.87044	2.74413	3.23739	2.94998
1939	139245_2440	10.1464	9.97249	10.0666	10.1292	10.0227	9.9339	9.96766	10.0227	9.95618	9.92027	9.99013
1940	139245_3106	9.60153	9.63041	9.61441	9.38498	9.61373	9.65148	9.55874	9.56552	9.6418	9.26062	9.61819
1941	139245_3109	9.86373	9.7444	9.83001	9.77773	9.64605	9.50022	9.86192	9.79454	9.78138	9.74867	9.71241
1942	139245_3159	3.20943	3.13293	3.1473	2.91185	3.10161	3.93554	3.56531	3.3853	3.25487	2.99743	3.21993
1943	139245_3178	9.92101	9.65169	9.73322	9.66086	9.98527	9.64413	9.83071	9.87769	9.78791	9.30072	9.9067
1944	139245_3179	9.52135	9.23232	9.29966	9.51301	9.51759	9.08951	9.50648	9.50814	9.31755	9.00999	9.57753
1945	139245_3209	3.25502	3.24905	3.02356	2.93511	3.23406	3.67573	3.08777	3.24519	3.13362	2.94381	3.29419
1946	139245_3297	6.60244	6.68042	6.79308	6.61747	6.06565	6.29009	6.95556	7.0543	7.09543	5.97851	7.29376
1947	139245_3423	3.87689	3.82904	4.03103	4.11559	4.03931	4.48401	4.10109	3.8906	4.03103	3.99182	4.18786
1948	139245_3424	4.18954	4.27052	4.15803	4.4605	4.0985	3.91249	4.22329	4.34629	3.93889	4.15764	4.49818
1949	139245_3429	4.9054	5.24704	4.91464	5.43274	5.69951	5.19847	5.21896	5.028	5.24884	5.19657	5.20828
1950	139245_3430	3.93857	3.65355	3.84701	3.84966	4.17142	3.38544	3.63092	3.93132	3.71015	3.77784	3.63203
1951	139245_3430_s	4.52404	4.60059	4.62762	4.54044	4.6801	5.06965	4.65235	4.6299	5.23399	4.74986	4.70116
1952	139245_3431	3.25246	3.53354	3.39732	3.31622	3.44917	3.52509	3.5376	3.5307	3.27062	3.60887	3.4724
1953	139245_3432_s	4.32517	4.39946	4.29904	4.58654	4.31785	4.57991	4.67499	4.48461	5.1668	5.24515	4.14661
1954	139245_3437	5.91847	5.80431	6.00368	5.96963	5.71717	5.88211	5.86008	6.0509	6.26208	5.97851	5.88827
1955	139245_3452_x	8.87058	9.04368	8.92027	8.51024	8.99201	8.86488	9.37838	9.3024	9.41842	8.87008	8.87843
1956	139245_3536	6.16491	6.08945	6.03916	6.93147	5.60661	6.02542	5.67071	5.98889	6.03916	5.94936	6.03916
1957	139245_3536_s	5.16156	5.20889	5.22961	5.3445	5.07423	5.29611	5.15338	5.38978	5.11766	5.24733	5.30629
1958	139245_3554	2.90401	2.95476	2.96809	2.97436	3.05874	3.10096	3.01615	3.37854	3.09143	3.00359	3.29571
1959	139245_3562	4.0101	4.03267	3.88985	4.10281	3.5728	3.46685	4.1569	4.06651	4.17851	4.01676	3.94116
1960	139245_3563_s	2.77696	2.84428	2.7283	2.77037	3.07993	3.40757	3.0562	2.79185	2.75569	3.17086	3.07704
1961	139245_3677	9.93054	9.91033	9.81611	9.26299	9.94002	10.0343	9.9932	9.97435	9.98925	9.5858	10.0071
1962	139245_3736_x	4.48671	4.425	4.39767	4.22713	4.39877	4.12033	4.76151	5.23117	4.85956	4.29593	4.45352
1963	139245_3927	3.0149	2.97633	3.06914	3.02947	3.15925	2.98712	3.67575	3.28018	3.10232	3.07133	3.03372
1964	139245_3941	4.24812	4.16976	4.21872	3.81186	3.89892	4.29602	3.93761	4.13117	4.22558	3.68627	4.33794
1965	139245_3991	10.106	10.1293	10.0812	10.0799	10.1134	9.95555	10.0656	10.06	9.98388	10.0756	10.0644
1966	139245_4001_x	8.3588	8.33214	8.10161	8.00259	7.86684	7.16693	9.1609	9.46696	9.10983	7.59406	9.57878
1967	139245_4019_s	10.1367	9.94176	9.87799	9.97077	9.85227	9.77027	9.9042	9.9932	9.85227	9.85227	9.83443
1968	139245_4115	9.40752	9.40763	9.433	9.53096	9.60653	9.69291	9.3679	9.34383	9.28657	9.44907	9.56185
1969	139245_4176	4.83193	4.99218	4.73515	5.30825	4.62926	4.76249	4.99468	5.2398	5.30825	5.29959	5.56378
1970	139245_4235	4.05685	4.17248	4.20369	4.47842	3.97975	4.10729	3.96098	4.41436	4.37545	3.97034	4.16583
1971	139245_4238	5.83687	5.91089	5.98618	6.07349	6.18019	5.67017	5.78795	5.64927	5.76251	5.01091	5.62449
1972	139245_4239	5.87886	6.1425	5.90506	5.82498	5.44271	4.85485	5.83588	5.93139	6.23628	5.66638	5.53401
1973	139245_4240	4.87632	4.95268	4.98104	5.22591	4.64008	4.44317	4.39924	5.22597	4.96863	5.13383	4.95268
1974	139245_4241	6.16137	6.02894	6.34779	5.95313	6.03703	5.77219	6.44865	5.9633	6.46187	5.86586	6.16137
1975	139245_4242	6.53333	6.68257	6.71864	6.94111	6.54089	6.11829	6.80612	6.58216	6.51162	6.47561	6.65072
1976	139245_4243	4.93193	5.04459	5.01953	5.15043	5.0692	5.1662	5.28503	5.21441	5.35679	5.29269	5.07289
1977	139245_4244	7.40401	7.26183	7.34477	7.42751	6.92775	7.11795	7.61774	7.09062	7.66553	7.68523	7.27788
1978	139245_4245	6.21283	6.1461	6.20099	6.60937	6.26163	5.69575	6.48499	6.46444	6.27569	6.37512	6.37939
1979	139245_4246	5.63259	5.56822	5.57659	5.88388	5.42136	5.55846	5.39505	5.14257	5.70873	5.35454	5.39505
1980	139245_4247	2.79897	2.84754	2.89862	2.79794	2.7786	2.87695	2.81021	2.70518	2.73447	2.86551	3.31452
1981	139245_4248	3.5798	3.62984	3.57074	3.76774	3.87294	3.91687	3.54575	3.78359	3.80304	3.48377	4.03666
1982	139245_4249	3.40954	3.50148	3.46726	3.65681	3.42179	4.13186	3.63089	3.79097	4.03242	3.81298	4.10972
1983	139245_4250	3.63752	3.66583	3.51298	3.53048	3.33073	3.66458	3.78554	3.92185	3.67654	4.0966	3.81875
1984	139245_4251	2.74507	2.74528	2.67903	2.99429	3.24659	3.64508	2.867	3.11298	2.76907	2.89172	2.69532
1985	139245_4252	3.64607	3.72556	3.62872	3.70468	3.8005	3.94816	3.60097	4.08284	3.62486	4.16634	3.57138
1986	139245_4253	2.7954	2.79135	2.93855	2.93109	2.50536	2.96197	2.83185	2.96197	2.80548	3.33647	3.04636
1987	139245_4254	3.37325	3.48367	3.4087	3.88083	3.64955	4.07538	3.64058	3.62113	3.56092	3.45578	4.20069
1988	139245_4255	3.60445	3.5972	3.70748	3.60959	3.66193	3.49696	3.72959	4.05405	3.27392	3.47155	3.65652
1989	139245_4256	4.53029	4.86032	4.50485	5.14601	4.7142	4.48121	4.9355	5.14684	5.20268	5.01518	4.79863
1990	139245_4257	5.36468	5.37458	5.48159	5.18551	5.53189	5.44686	5.25474	5.59016	5.35253	4.81475	5.37458
1991	139245_4258	5.20521	5.1248	5.31631	5.33331	5.56093	5.41868	5.45274	5.14382	5.41665	5.30633	5.35382
1992	139245_4259_s	6.08447	5.93181	5.83576	5.99169	5.97327	5.46928	5.79898	5.7586	5.90015	5.66059	5.77375
1993	139245_4260_s	3.76964	3.73367	3.82554	3.8462	3.93426	3.98011	4.05333	3.90156	3.79153	4.88592	3.90156
1994	139245_4261_s	5.75419	5.62036	5.40113	5.80979	5.69309	5.66287	5.76886	5.74413	5.83476	5.55487	6.13158
1995	139245_4262_s	7.10045	7.33141	7.22115	7.30115	7.4429	6.9914	7.23535	7.16934	7.56727	7.0862	7.35636
1996	139245_4266	5.20102	5.52093	5.39781	5.39332	5.41486	5.30421	5.14181	5.23544	5.14948	4.82323	5.13577
1997	139245_4267_s	5.83063	5.90219	5.77104	6.01003	5.93738	5.45205	5.64934	5.73841	5.71	5.62797	5.74782
1998	139245_4268	4.09254	4.12092	4.09254	3.89873	4.09937	3.71475	4.21239	4.10794	4.09254	4.11365	3.9538
1999	139245_4269	4.6588	4.57863	4.51858	4.62053	4.41475	4.51789	4.20702	4.50886	4.45116	4.71403	4.55118
[truncated: 39,933 more rows]
